# Supplementary material for: Association between anthropometric indicators of adiposity and hypertension in a Brazilian population: Baependi Heart Study
Source: PLoS One. 2017 Oct 12;12(10):e0185225. doi: 10.1371/journal.pone.0185225 (PMC5638240; doi:10.1371/journal.pone.0185225)
Supplement: S1 File — WC, waist circumference; BMI, body mass index; BAI, body adiposity index; VAI, visceral adiposity index; SBP, systolic blood pressure; DBP, diastolic blood pressure; MBP, mean blood pressure; LDL-c, low density lipoprotein; HDL-c, high density lipoprotein. (XLSX) [file pone.0185225.s001.xlsx]

## Sheet: Sheet1
Age	Gender	Weight	Height	Hip	SBP_mean	DBP_mean	Hypertension	Fasting_glucose	Diabetes	Total_cholesterol	LDL-c	HDL-c	Triglycerides	WC	WC_categorized	BMI	BMI_categorized	BAI	BAI_categorized	VAI	VAI_categorized
31	2	74	1.61	#NULL!	117	68	0	53	0	193	118.2	63	59	#NULL!	#NULL!	28.5	0	#NULL!	#NULL!	#NULL!	#NULL!
24	2	68	1.57	#NULL!	115	75	0	90	0	155	80	52	115	#NULL!	#NULL!	27.6	0	#NULL!	#NULL!	#NULL!	#NULL!
22	2	76	1.68	#NULL!	99	61	0	84	0	158	109	36	65	#NULL!	#NULL!	26.9	0	#NULL!	#NULL!	#NULL!	#NULL!
35	2	57	1.54	94	124	73	0	85	0	248	168.8	59	101	#NULL!	#NULL!	24	0	31.2	0	#NULL!	#NULL!
25	2	41	1.54	64	99	63	0	80	0	186	109	57	100	61	0	17.3	0	15.5	0	1.21225	0
33	1	45	1.72	78	127	58	0	89	0	154	97.4	39	88	62	0	15.2	0	16.6	0	1.13732	0
75	2	39	1.51	85	139	76	1	113	1	196	121	52	115	63	0	17.1	0	27.8	0	1.58653	1
26	2	31	1.38	74	112	74	0	94	0	148	88.6	53	32	64	0	16.3	0	27.6	0	0.449468	0
35	2	42	1.53	85	150	90	1	94	0	212	122.8	66	116	64	0	17.9	0	26.9	0	1.2545	0
70	2	43	1.58	85	151	60	1	80	0	194	106.4	60	138	65	0	17.2	0	24.8	0	1.69791	1
30	2	48	1.6	90	116	78	0	92	0	207	126.2	62	94	65	0	18.7	0	26.5	0	1.07689	0
80	1	46	1.62	82	103	68	1	92	0	193	125.8	48	96	66	0	17.5	0	21.8	0	1.00918	0
26	2	44	1.57	82	106	70	0	70	0	161	89.2	51	104	66	0	17.9	0	23.7	0	1.50101	0
48	2	37	1.38	82	133	73	1	95	0	211	145	51	75	66	0	19.4	0	32.6	1	1.04221	0
25	2	44	1.49	84	121	77	0	74	0	245	143.8	69	161	66	0	19.8	0	28.2	0	1.6374	1
30	2	44	1.57	86	108	67	0	98	0	151	88.2	49	69	66	0	17.9	0	25.7	0	1.03651	0
55	1	46	1.64	81	117	71	1	96	0	206	141	52	65	67	0	17.1	0	20.6	0	0.646999	0
43	1	50	1.73	83	120	83	0	92	0	195	120.8	54	101	67	0	16.7	0	18.5	0	0.978345	0
21	1	49	1.73	83	132	81	0	95	0	141	76.6	41	117	67	0	16.4	0	18.5	0	1.50462	0
18	2	47	1.66	83	130	80	0	83	0	188	113.8	59	76	67	0	17.1	0	20.8	0	0.982767	0
20	2	45	1.57	90	113	66	0	87	0	131	68.6	42	102	67	0	18.3	0	27.8	0	1.79619	1
26	2	51	1.66	91	116	73	1	81	0	180	116.6	48	77	67	0	18.5	0	24.5	0	1.18044	0
81	2	40	1.49	79	145	81	1	99	0	293	185	65	215	68	0	18	0	25.4	0	2.50203	1
66	1	44	1.57	81	151	84	1	87	0	228	116	94	90	68	0	17.9	0	23.2	0	0.492655	0
18	1	50	1.66	86	107	62	0	77	0	156	101	44	55	68	0	18.1	0	22.2	0	0.639907	0
18	2	48	1.61	86	103	55	0	99	0	205	128.6	56	102	68	0	18.5	0	24.1	0	1.36032	0
20	2	54	1.67	93	114	76	0	85	0	129	73.8	38	86	68	0	19.4	0	25.1	0	1.65251	1
39	2	40	1.48	81	126	87	0	98	0	200	114.6	65	102	69	0	18.3	0	27	0	1.19526	0
25	2	43	1.54	87	99	65	0	80	0	279	175.6	83	102	69	0	18.1	0	27.5	0	0.940842	0
23	2	53	1.6	88	106	66	0	81	0	180	118.8	49	61	69	0	20.7	0	25.5	0	0.89357	0
21	2	48	1.57	91	99	55	0	86	0	162	97	52	65	69	0	19.5	0	28.3	0	0.923856	0
79	1	42	1.53	92	113	71	0	92	0	204	140.6	52	57	69	0	17.9	0	30.6	1	0.572321	0
44	2	51	1.52	93	106	64	0	75	0	177	99.2	55	114	69	0	22.1	0	31.6	1	1.43938	0
20	2	58	1.72	96	109	72	0	89	0	134	72.2	47	74	69	0	19.6	0	24.6	0	1.1608	0
19	2	46	1.57	#NULL!	104	64	0	81	0	195	108	71	80	70	0	18.7	0	#NULL!	#NULL!	0.86189	0
60	2	44	1.53	80	139	83	1	98	0	195	124.4	51	98	70	0	18.8	0	24.3	0	1.46616	0
44	1	51	1.61	82	117	68	0	96	0	162	102.8	42	86	70	0	19.7	0	22.1	0	1.03675	0
23	2	47	1.66	83	116	68	0	72	0	134	72.8	46	76	70	0	17.1	0	20.8	0	1.31695	0
35	1	55	1.71	89	122	73	0	96	0	187	130	44	65	70	0	18.8	0	21.8	0	0.764841	0
30	2	53	1.58	92	108	70	0	#NULL!	0	#NULL!	#NULL!	#NULL!	#NULL!	70	0	21.2	0	28.3	0	#NULL!	#NULL!
25	2	47	1.52	93	104	62	0	89	0	192	121.2	50	104	70	0	20.3	0	31.6	1	1.52932	0
27	2	54	1.63	94	114	81	0	94	0	176	106.6	56	67	70	0	20.3	0	27.2	0	0.879676	0
49	2	44	1.61	81	112	68	0	76	0	164	93.8	51	96	71	0	17	0	21.7	0	1.52587	0
20	1	59	1.74	85	115	60	0	70	0	121	69	41	55	71	0	19.5	0	19	0	0.692305	0
19	1	55	1.69	85	100	52	0	86	0	130	81.2	38	54	71	0	19.3	0	20.7	0	0.73701	0
67	1	54	1.71	86	137	86	1	89	0	208	125	51	160	71	0	18.5	0	20.5	0	1.65996	0
24	1	58	1.66	86	131	93	1	85	0	204	118.6	56	147	71	0	21	0	22.2	0	1.30645	0
20	1	60	1.84	87	123	79	0	80	0	110	59	39	60	71	0	17.7	0	16.9	0	0.8308	0
19	2	51	1.66	87	114	63	0	76	0	134	85.8	37	56	71	0	18.5	0	22.7	0	1.18022	0
54	2	47	1.51	87	119	78	0	98	0	227	146.2	68	64	71	0	20.6	0	28.9	0	0.696818	0
52	2	46	1.58	88	113	72	1	83	0	133	50.4	58	123	71	0	18.4	0	26.3	0	1.65789	1
33	2	49	1.57	92	99	57	0	90	0	211	130.8	58	111	71	0	19.9	0	28.8	0	1.4412	0
23	2	49	1.52	94	87	69	0	79	0	180	88.4	69	113	71	0	21.2	0	32.2	1	1.19523	0
22	1	48	1.67	79	112	58	0	84	0	157	51.2	75	154	72	0	17.2	0	18.6	0	1.13914	0
29	1	48	1.64	79	114	66	0	82	0	153	99.4	36	88	72	0	17.8	0	19.6	0	1.3352	0
74	1	47	1.59	80	157	67	1	76	0	234	150.8	59	121	72	0	18.6	0	21.9	0	1.09764	0
45	1	53	1.63	84	126	74	0	104	0	189	108	67	70	72	0	19.9	0	22.4	0	0.541451	0
54	2	43	1.57	86	123	78	0	#NULL!	0	#NULL!	#NULL!	#NULL!	#NULL!	72	0	17.8	0	25.7	0	#NULL!	#NULL!
22	2	42	1.56	86	104	74	0	85	0	159	106	39	70	72	0	17.3	0	26.1	0	1.46387	0
23	2	49	1.66	87	97	59	0	74	0	193	106	71	80	72	0	17.8	0	22.7	0	0.90711	0
19	2	47	1.64	87	111	67	0	84	0	179	120.6	41	87	72	0	17.5	0	23.4	0	1.72163	1
43	1	60	1.66	88	136	73	0	80	0	174	108.4	52	68	72	0	21.8	0	23.1	0	0.647696	0
21	2	44	1.59	89	105	63	1	87	0	147	94.2	32	104	72	0	17.4	0	26.4	0	2.64374	1
18	1	62	1.83	90	114	60	0	82	0	134	77.8	45	56	72	0	18.5	0	18.4	0	0.667725	0
29	2	43	1.55	90	92	60	0	82	0	281	210.8	44	131	72	0	17.9	0	28.6	0	2.39071	1
25	2	48	1.57	91	100	65	0	87	0	188	116.8	56	76	72	0	19.5	0	28.3	0	1.04665	0
32	2	54	1.56	92	116	77	0	82	0	253	163.6	65	122	72	0	22.2	0	29.2	0	1.35693	0
25	2	51	1.6	93	121	72	0	90	0	179	109	53	85	72	0	19.9	0	28	0	1.22475	0
19	2	57	1.58	95	111	61	0	96	0	224	141.8	48	171	72	0	22.8	0	29.8	0	2.54019	1
20	1	54	1.65	82	107	57	0	78	0	146	95.6	41	47	73	0	19.8	0	20.7	0	0.603811	0
44	2	43	1.56	82	107	59	0	87	0	202	118	68	80	73	0	17.7	0	24.1	0	0.962769	0
61	2	43	1.53	82	132	81	1	81	0	282	206.6	50	127	73	0	18.4	0	25.3	0	2.04163	1
43	1	58	1.69	83	125	77	0	82	0	202	131.6	47	117	73	0	20.3	0	19.8	0	1.29538	0
20	2	50	1.64	84	108	66	0	97	0	140	71.8	51	86	73	0	18.6	0	22	0	1.34856	0
29	2	41	1.58	85	101	59	0	67	0	204	145.2	39	99	73	0	16.4	0	24.8	0	2.14968	1
41	2	43	1.49	86	98	68	0	89	0	189	116.2	46	134	73	0	19.4	0	29.3	0	2.28344	1
23	1	51	1.66	87	111	62	0	56	0	187	123.8	50	66	73	0	18.5	0	22.7	0	0.718103	0
24	1	51	1.59	88	125	81	0	83	0	223	154.4	46	113	73	0	20.2	0	25.9	1	1.28139	0
64	1	53	1.7	88	105	67	1	90	0	219	145.4	61	63	73	0	18.3	0	21.7	0	0.564705	0
36	1	60	1.7	89	132	88	1	75	0	151	89.4	52	48	73	0	20.8	0	22.2	0	0.474608	0
23	1	61	1.78	90	122	78	0	70	0	116	56.2	47	64	73	0	19.3	0	19.9	0	0.726123	0
53	1	52	1.6	90	121	77	0	98	0	250	188	44	90	73	0	20.3	0	26.5	1	1.06439	0
25	1	62	1.81	91	108	66	0	81	0	161	102	41	90	73	0	18.9	0	19.4	0	1.18224	0
27	2	47	1.52	91	110	75	1	86	0	209	125	46	190	73	0	20.3	0	30.6	0	3.16706	1
33	2	52	1.55	94	128	89	1	79	1	197	98.6	75	117	73	0	21.6	0	30.7	0	1.1596	0
24	2	55	1.69	99	104	65	1	98	0	142	84	42	80	73	0	19.3	0	27.1	0	1.49679	0
28	2	61	1.63	101	102	69	0	70	0	145	65.8	68	56	73	0	23	0	30.5	0	0.592652	0
29	2	56	1.61	101	112	71	0	61	0	158	78.4	64	78	73	0	21.6	0	31.4	1	0.905935	0
26	1	58	1.85	79	116	64	0	83	0	360	284.8	55	101	74	0	16.9	0	13.4	0	1.05533	0
56	1	52	1.66	79	115	65	0	73	0	159	89.4	55	73	74	0	18.9	0	18.9	0	0.724632	0
49	1	43	1.56	80	116	77	0	83	0	184	117.4	51	78	74	0	17.7	0	23.1	0	0.860811	0
25	1	56	1.72	81	116	57	0	98	0	162	85	58	95	74	0	18.9	0	17.9	0	0.894238	0
51	1	53	1.73	82	114	74	0	98	0	200	139.2	50	54	74	0	17.7	0	18	0	0.607865	0
42	1	54	1.6	82	155	95	1	90	0	190	100.6	66	117	74	0	21.1	0	22.5	0	0.917382	0
37	2	39	1.42	82	110	79	0	90	0	204	132.8	51	101	74	0	19.3	0	30.5	0	1.57754	1
34	2	44	1.61	84	102	65	0	86	0	150	99.6	40	52	74	0	17	0	23.1	0	1.09833	0
19	2	50	1.6	85	117	69	0	78	0	126	78.8	34	66	74	0	19.5	0	24	0	1.53866	0
39	1	49	1.68	86	110	76	0	86	0	222	145.6	60	82	74	0	17.4	0	21.5	0	0.775205	0
24	2	49	1.65	86	115	72	0	94	0	199	116.8	55	136	74	0	18	0	22.6	0	2.03548	1
61	1	59	1.66	87	190	130	1	103	0	298	182	98	90	74	0	21.4	0	22.7	0	0.471899	0
49	1	55	1.61	87	123	76	1	99	0	254	175.4	40	193	74	0	21.2	0	24.6	0	2.49103	1
33	1	56	1.66	88	119	72	0	83	0	131	74.6	29	137	74	0	20.3	0	23.1	0	2.49196	1
21	1	66	1.83	89	127	58	0	64	0	145	69.6	60	77	74	0	19.7	0	18	0	0.686907	0
19	1	62	1.78	89	119	69	0	86	0	158	105.8	37	76	74	0	19.6	0	19.5	0	1.10214	0
23	1	57	1.73	89	121	72	0	80	0	166	102.4	52	58	74	0	19	0	21.1	0	0.607432	0
23	2	50	1.64	90	113	68	0	81	0	118	41.8	52	121	74	0	18.6	0	24.9	0	1.8864	1
43	1	57	1.76	91	144	94	1	70	0	223	147.8	59	81	74	0	18.4	0	21	0	0.759018	0
25	2	57	1.71	91	102	60	0	87	0	154	94.4	48	58	74	0	19.5	0	22.7	0	0.957775	0
34	2	47	1.6	92	107	76	0	77	0	195	111.8	75	41	74	0	18.4	0	27.5	0	0.445426	0
20	2	49	1.58	92	99	66	0	89	0	145	86.8	39	96	74	0	19.6	0	28.3	0	1.9463	1
25	2	48	1.56	92	98	63	0	79	0	204	117	46	205	74	0	19.7	0	29.2	0	3.51504	1
47	2	53	1.57	93	173	99	1	99	0	175	70.4	48	283	74	0	21.5	0	29.3	0	4.45306	1
29	2	55	1.73	95	110	72	0	83	0	159	90.4	59	48	74	0	18.4	0	23.7	0	0.662891	0
43	2	55	1.61	95	114	72	0	71	0	194	128.8	43	111	74	0	21.2	0	28.5	0	1.96358	1
20	2	60	1.67	96	108	65	0	88	0	234	177.8	43	66	74	0	21.5	0	26.5	0	1.15928	0
27	2	61	1.61	101	123	75	0	84	0	153	71	60	110	74	0	23.5	0	31.4	1	1.32238	0
54	2	47	1.52	82	119	85	1	96	0	177	92.8	55	146	75	0	20.3	0	25.8	0	2.09117	1
54	1	50	1.58	83	136	93	1	77	0	155	87	47	105	75	0	20	0	23.8	0	1.20309	0
55	1	48	1.69	85	116	78	0	84	0	243	180.6	40	112	75	0	16.8	0	20.7	0	1.63517	0
46	1	56	1.67	85	133	75	0	87	0	164	104.2	43	84	75	0	20.1	0	21.4	0	1.04945	0
33	2	45	1.57	85	103	65	0	#NULL!	0	#NULL!	#NULL!	#NULL!	#NULL!	75	0	18.3	0	25.2	0	#NULL!	#NULL!
18	1	67	1.74	86	126	65	0	75	0	102	33.6	58	52	75	0	22.1	0	19.5	0	0.45935	0
36	1	53	1.72	86	127	76	0	92	0	175	122	41	60	75	0	17.9	0	20.1	0	0.830516	0
48	2	48	1.48	86	129	81	0	74	0	198	104	81	65	75	0	21.9	0	29.8	0	0.608552	0
21	1	59	1.73	87	119	75	0	93	0	136	58	66	60	75	0	19.7	0	20.2	0	0.493169	0
18	1	59	1.71	88	125	70	0	70	0	168	96	42	150	75	0	20.2	0	21.4	0	1.914	#NULL!
21	1	67	1.67	88	119	64	0	79	0	164	91.8	61	56	75	0	24	0	22.8	0	0.450543	0
26	2	45	1.62	89	112	60	0	72	0	147	87.2	38	109	75	0	17.1	0	25.2	0	2.44973	1
23	2	48	1.51	90	103	56	0	73	0	212	134	59	95	75	0	21.1	0	30.5	0	1.2443	0
36	2	51	1.62	91	113	74	0	94	0	147	86.8	36	121	75	0	19.4	0	26.1	0	2.70685	1
28	1	60	1.77	92	112	61	0	58	0	156	88.6	41	132	75	0	19.2	0	21.1	0	1.7682	0
30	2	54	1.65	93	118	77	0	88	0	177	98.6	56	112	75	0	19.8	0	25.9	0	1.59487	1
25	2	52	1.63	94	104	67	0	80	0	196	101.6	79	77	75	0	19.6	0	27.2	0	0.781083	0
38	2	61	1.61	95	108	71	0	80	0	208	149.2	42	84	75	0	23.5	0	28.5	0	1.46209	0
60	2	57	1.62	96	130	77	0	84	0	187	117.6	44	127	75	0	21.7	0	28.6	0	2.19914	1
21	2	49	1.59	96	107	62	0	71	1	184	111.2	56	84	75	0	19.4	0	29.9	0	1.20802	0
30	2	63	1.68	103	130	79	0	84	0	227	124.2	69	169	75	0	22.3	0	29.3	0	1.84022	1
69	1	56	1.64	#NULL!	124	70	0	109	0	190	131.6	38	102	76	0	20.8	0	#NULL!	#NULL!	1.43683	0
41	1	56	1.64	82	124	70	0	97	0	207	137	51	95	76	0	20.8	0	21	0	0.997107	0
22	1	60	1.7	84	129	65	0	91	0	189	121	46	110	76	0	20.8	0	19.9	0	1.28004	0
59	2	43	1.6	86	151	84	1	74	0	290	178	77	175	76	0	16.8	0	24.5	0	1.9825	1
42	2	48	1.56	87	79	51	0	84	0	165	89.4	53	113	76	0	19.7	0	26.7	0	1.7271	1
68	1	56	1.72	88	109	55	0	90	0	215	145.6	46	117	76	0	18.9	0	21	0	1.42616	0
35	1	57	1.63	88	118	68	0	98	0	212	135.8	56	101	76	0	21.5	0	24.3	0	0.94957	0
27	2	45	1.45	88	114	66	0	88	0	189	101.6	58	147	76	0	21.4	0	32.4	1	1.97065	1
56	1	52	1.65	89	112	72	0	78	0	173	116.8	40	81	76	0	19.1	0	24	0	1.12979	0
49	1	57	1.63	89	116	74	0	88	0	152	93.8	37	106	76	0	21.5	0	24.8	0	1.50834	0
52	2	51	1.6	89	103	63	0	96	0	172	106	52	70	76	0	19.9	0	26	0	1.08512	0
35	2	52	1.64	90	103	60	0	80	0	177	97.2	62	89	76	0	19.3	0	24.9	0	1.17438	0
32	2	57	1.63	91	100	60	0	84	0	164	102.2	49	64	76	0	21.5	0	25.7	0	1.01316	0
26	2	54	1.63	91	112	72	0	66	0	163	112.4	37	68	76	0	20.3	0	25.7	0	1.4671	0
19	1	65	1.78	92	108	59	0	84	0	146	95	37	70	76	0	20.5	0	20.7	0	1.02001	0
23	1	68	1.75	92	133	74	0	87	0	145	88	41	80	76	0	22.2	0	21.7	0	1.0107	0
22	1	65	1.72	92	121	64	0	95	0	163	89.4	54	98	76	0	22	0	22.8	0	0.944407	0
27	2	56	1.6	92	114	73	0	87	0	171	112	44	75	76	0	21.9	0	27.5	0	1.30987	0
20	2	48	1.53	92	107	64	0	88	0	161	107.6	45	42	76	0	20.5	0	30.6	0	0.741459	0
33	2	53	1.62	93	125	83	0	92	0	220	138.4	61	103	76	0	20.2	0	27.1	0	1.35118	0
25	2	55	1.62	95	109	59	0	85	0	182	112.8	55	71	76	0	21	0	28.1	0	1.0133	0
30	2	58	1.56	97	106	76	0	95	0	151	86	55	50	76	0	23.8	0	31.8	1	0.668933	0
29	1	65	1.7	98	125	81	0	83	0	181	120.6	44	82	76	0	22.5	0	26.2	1	0.958693	0
19	2	56	1.56	98	106	67	0	74	0	174	108.8	48	86	76	0	23	0	32.3	1	1.34236	0
30	2	62	1.61	101	108	67	0	85	0	154	70.4	67	83	76	0	23.9	0	31.4	1	0.909514	0
35	2	65	1.72	106	108	74	0	95	0	206	137.6	56	62	76	0	22	0	29	0	0.848814	0
23	1	53	1.74	81	106	64	0	81	0	153	72	67	70	77	0	17.5	0	17.3	0	0.615049	0
47	1	50	1.61	81	123	73	0	76	0	240	140.8	76	116	77	0	19.3	0	21.7	0	0.8585	0
73	1	54	1.8	84	160	85	1	99	0	207	150.8	40	81	77	0	16.7	0	16.8	0	1.21732	0
27	1	59	1.72	86	119	79	0	78	0	228	159.6	54	72	77	0	19.9	0	20.1	0	0.73898	0
58	2	47	1.55	86	110	65	0	88	0	187	116.8	52	91	77	0	19.6	0	26.6	0	1.4398	0
55	2	44	1.45	86	116	71	1	87	0	265	202.8	46	81	77	0	20.9	0	31.3	1	1.40373	0
61	1	50	1.69	87	120	80	0	82	0	178	130.4	33	73	77	0	17.5	0	21.6	0	1.30225	0
21	2	50	1.6	87	102	60	0	77	0	193	113.6	62	87	77	0	19.5	0	25	0	1.15735	0
54	2	48	1.54	87	124	77	0	92	0	195	121.4	58	78	77	0	20.2	0	27.5	0	1.09031	0
30	2	50	1.61	88	124	79	0	79	1	204	126.4	54	118	77	0	19.3	0	25.1	0	1.81124	1
33	2	49	1.57	88	120	78	1	96	0	204	133.8	50	101	77	0	19.9	0	26.7	0	1.64973	1
23	1	66	1.76	89	115	57	0	79	0	175	110	53	60	77	0	21.3	0	20.1	0	0.606722	0
20	1	66	1.73	89	128	69	0	85	0	144	87.2	40	84	77	0	22.1	0	21.1	0	1.10463	0
18	2	57	1.66	89	113	63	0	92	0	177	97.2	64	79	77	0	20.7	0	23.6	0	0.988744	0
26	2	49	1.57	89	95	59	0	71	0	150	99	36	75	77	0	19.9	0	27.2	0	1.70145	1
36	1	58	1.76	90	111	64	0	90	0	156	93.8	41	106	77	0	18.7	0	20.5	0	1.4761	0
19	1	62	1.74	90	133	64	0	86	0	203	143.8	42	86	77	0	20.5	0	21.2	0	1.1185	0
21	1	59	1.67	90	115	77	0	97	0	164	104.2	49	54	77	0	21.2	0	23.7	0	0.592021	0
28	2	50	1.59	90	119	82	0	96	0	242	170.8	55	81	77	0	19.8	0	26.9	0	1.20572	0
31	2	46	1.59	90	102	60	0	89	0	217	121.4	72	118	77	0	18.2	0	26.9	0	1.39661	0
64	2	51	1.47	90	125	78	0	123	1	323	232.6	63	137	77	0	23.6	0	32.5	1	1.62847	1
27	1	66	1.77	91	126	72	0	83	0	169	106.6	42	102	77	0	21.1	0	20.6	0	1.30773	0
22	1	64	1.69	92	124	81	0	94	0	188	126.6	47	72	77	0	22.4	0	23.9	0	0.800253	0
25	2	57	1.77	94	103	67	0	87	0	118	54.8	51	61	77	0	18.2	0	21.9	0	1.01926	0
31	2	60	1.65	94	135	82	0	90	0	173	97.4	52	118	77	0	22	0	26.4	0	1.76264	1
20	1	61	1.7	99	128	74	0	85	0	197	126.2	54	84	77	0	21.1	0	26.7	1	0.837632	0
40	2	63	1.63	101	110	66	0	95	0	256	173	45	190	77	0	23.7	0	30.5	0	3.15476	1
35	2	61	1.68	103	109	75	0	84	0	188	132.6	38	87	77	0	21.6	0	29.3	0	1.79509	1
24	2	51	1.56	80	108	73	0	89	0	130	90.2	28	59	78	0	21	0	23.1	0	1.69753	1
88	2	38	1.52	81	180	97	1	95	0	203	109	78	80	78	0	16.4	0	25.2	0	0.928047	0
43	1	54	1.65	85	126	82	0	98	0	174	113.8	42	91	78	0	19.8	0	22.1	0	1.21941	0
36	1	59	1.57	85	133	78	0	96	0	202	136.4	43	113	78	0	23.9	0	25.2	0	1.34427	0
55	2	45	1.41	86	117	75	0	103	0	286	195	43	240	78	0	22.6	0	33.4	1	4.33118	1
83	2	44	1.46	86	163	75	1	93	0	206	136.2	38	159	78	0	20.6	0	30.7	0	3.40328	1
32	1	61	1.73	87	116	74	0	72	0	151	92.4	44	73	78	0	20.4	0	20.2	0	0.920248	0
23	1	62	1.7	87	128	71	0	75	0	210	105.6	87	87	78	0	21.5	0	21.3	0	0.54035	0
25	2	50	1.61	88	110	76	1	95	0	178	121	40	85	78	0	19.3	0	25.1	0	1.78423	1
22	1	65	1.77	89	139	82	0	95	0	164	92.4	53	93	78	0	20.7	0	19.8	0	0.966304	0
43	1	58	1.64	89	123	74	0	95	0	224	151	52	105	78	0	21.6	0	24.4	0	1.08854	0
22	2	52	1.63	89	114	75	0	80	0	173	103	41	145	78	0	19.6	0	24.8	0	2.94748	1
27	1	58	1.71	90	115	74	0	70	0	166	109.6	30	132	78	0	19.8	0	22.2	0	2.47634	1
77	1	58	1.67	90	164	80	1	109	0	216	151	35	150	78	0	20.8	0	23.7	0	2.35447	1
48	2	53	1.62	90	115	76	1	84	0	205	154	36	75	78	0	20.2	0	25.6	0	1.71098	1
81	2	48	1.55	90	159	58	1	92	1	138	66.2	59	64	78	0	20	0	28.6	0	0.895223	0
60	2	49	1.43	90	140	70	1	93	0	292	210.6	56	127	78	0	24	0	34.6	1	1.70504	1
44	1	60	1.75	91	126	73	0	90	0	162	76	64	110	78	0	19.6	0	21.3	0	0.972075	0
28	2	53	1.55	91	121	71	0	72	0	130	76.8	40	66	78	0	22.1	0	29.2	0	1.29528	0
44	1	60	1.77	92	104	66	0	91	0	154	79	58	85	78	0	19.2	0	21.1	0	0.837079	0
18	1	63	1.73	94	143	87	1	88	0	147	56.4	76	73	78	0	21	0	23.3	0	0.525183	0
25	2	51	1.56	95	106	72	0	95	0	189	104.6	64	102	78	0	21	0	30.8	0	1.28394	0
39	2	50	1.48	96	120	69	0	83	0	212	130.4	61	103	78	0	22.8	0	35.3	1	1.30431	0
26	2	55	1.59	97	103	62	0	66	0	204	116.4	59	143	78	0	21.8	0	30.4	0	1.91603	1
30	2	57	1.57	98	119	73	0	81	0	199	108.4	68	113	78	0	23.1	0	31.8	1	1.27489	0
69	2	49	1.68	99	132	72	1	106	0	170	52	103	75	78	0	17.4	0	27.5	0	0.641685	0
47	2	65	1.61	99	146	90	1	81	0	205	129.8	57	91	78	0	25.1	0	30.5	0	1.17161	0
36	2	54	1.58	102	115	77	0	74	0	228	161.6	50	82	78	0	21.6	0	33.4	1	1.30256	0
53	2	61	1.56	104	115	70	0	79	0	237	183.4	32	108	78	0	25.1	0	35.4	1	2.4768	1
30	2	77	1.69	110	108	70	0	81	0	220	126.2	41	264	78	0	27	0	32.1	1	4.53812	1
32	2	61	1.76	#NULL!	101	56	0	82	0	137	83	40	70	79	0	19.7	0	#NULL!	#NULL!	1.47356	0
40	1	53	1.66	81	114	56	0	91	0	215	155.4	42	88	79	0	19.2	0	19.9	0	1.21211	0
71	1	54	1.65	84	119	69	0	90	0	180	109.8	51	96	79	0	19.8	0	21.6	0	1.07298	0
21	1	58	1.65	86	118	58	0	92	0	162	109.6	41	57	79	0	21.3	0	22.6	0	0.764437	0
28	2	50	1.61	86	114	81	0	92	0	179	77.6	85	82	79	0	19.3	0	24.1	0	0.820389	0
51	2	43	1.52	86	110	79	0	91	0	195	101.8	73	101	79	0	18.6	0	27.9	0	1.19741	0
24	1	64	1.81	87	127	68	0	82	0	198	128.8	47	111	79	0	19.5	0	17.7	0	1.35617	0
51	1	55	1.67	87	116	67	0	90	0	142	94	32	80	79	0	19.7	0	22.3	0	1.42854	0
61	1	54	1.68	87	149	98	1	89	0	243	144.2	58	204	79	0	19.1	0	22	0	2.03981	1
53	1	59	1.66	87	125	73	1	83	0	171	104	49	90	79	0	21.4	0	22.7	0	1.00757	0
23	2	46	1.45	88	112	59	0	71	0	155	109	30	81	79	0	21.9	0	32.4	1	2.15674	1
24	1	60	1.74	89	124	76	0	82	0	133	82	40	58	79	0	19.8	0	20.8	0	0.826531	0
40	1	60	1.63	89	106	61	0	80	0	180	122.8	37	101	79	0	22.6	0	24.8	0	1.45632	0
75	1	57	1.68	89	163	100	1	91	0	231	162	52	85	79	0	20.2	0	22.9	0	0.922742	0
58	2	49	1.54	89	102	55	0	82	0	205	125	58	110	79	0	20.7	0	28.6	0	1.55861	0
20	1	63	1.7	90	117	73	0	88	0	177	123	36	90	79	0	21.8	0	22.6	0	1.35863	0
41	2	57	1.56	90	126	86	1	82	0	247	176.6	47	117	79	0	23.4	0	28.2	0	1.92122	1
61	2	52	1.52	90	129	75	1	84	0	244	170.4	47	133	79	0	22.5	0	30	0	2.2292	1
27	1	67	1.71	91	117	69	0	82	0	124	72	44	42	79	0	22.9	0	22.7	0	0.505781	0
25	1	64	1.71	91	144	80	1	84	0	268	199.2	45	119	79	0	21.9	0	22.7	0	1.43378	0
22	2	52	1.67	91	101	64	0	92	0	181	93.2	55	164	79	0	18.6	0	24.2	0	2.58064	1
41	2	50	1.54	91	123	83	0	80	0	267	169	56	210	79	0	21.1	0	29.6	0	3.05248	1
18	1	68	1.69	92	117	56	0	88	0	218	156.2	45	84	79	0	23.8	0	23.9	0	0.969261	0
52	1	55	1.64	92	134	86	0	88	0	225	165.6	36	117	79	0	20.4	0	25.8	0	1.82579	0
27	2	52	1.64	92	112	67	0	80	0	182	107.2	56	94	79	0	19.3	0	25.8	0	1.42746	0
26	2	54	1.63	92	115	67	0	76	0	180	121	46	65	79	0	20.3	0	26.2	0	1.17252	0
46	2	56	1.55	92	147	85	1	102	0	223	140.4	67	78	79	0	23.3	0	29.7	0	0.900512	0
18	1	69	1.77	94	130	55	0	94	0	144	81.8	44	91	79	0	22	0	21.9	0	1.11874	0
37	2	59	1.58	94	104	55	0	78	0	251	186	46	95	79	0	23.6	0	29.3	0	1.58672	1
37	2	54	1.55	94	114	78	0	85	0	211	91.8	77	101	79	0	22.5	0	30.7	0	1.0333	0
25	2	57	1.61	95	102	65	0	85	0	169	94	50	125	79	0	22	0	28.5	0	1.99233	1
31	2	52	1.52	95	109	75	0	87	0	209	138.6	46	122	79	0	22.5	0	32.7	1	2.08928	1
53	2	55	1.47	95	132	89	0	85	0	218	120	87	55	79	0	25.5	0	35.3	1	0.46584	0
18	1	65	1.81	96	120	57	0	99	0	144	85.8	45	66	79	0	19.8	0	21.4	0	0.836031	0
18	2	59	1.68	96	119	75	0	92	0	185	135.4	33	83	79	0	20.9	0	26.1	0	2.0571	1
40	1	70	1.75	97	113	69	0	92	0	158	76	61	105	79	0	22.9	0	23.9	0	0.912065	0
38	2	65	1.63	97	112	78	0	89	0	208	139	42	135	79	0	24.5	0	28.6	0	2.42065	1
21	1	75	1.73	99	128	62	0	97	0	208	134.4	49	123	79	0	25.1	0	25.5	0	1.26675	0
20	2	55	1.63	99	114	64	0	94	0	104	31.4	60	63	79	0	20.7	0	29.6	0	0.862904	0
44	2	59	1.58	100	118	74	0	104	0	206	131	56	95	79	0	23.6	0	32.4	1	1.30338	0
37	2	60	1.64	101	104	63	0	82	0	113	28.4	74	53	79	0	22.3	0	30.1	0	0.566817	0
23	2	60	1.61	101	107	76	0	68	0	202	115	58	145	79	0	23.1	0	31.4	1	1.94257	1
34	2	56	1.52	101	106	73	0	83	0	171	93.8	51	131	79	0	24.2	0	35.9	1	1.94726	1
22	2	74	1.67	110	119	70	0	94	0	136	83	39	70	79	0	26.5	0	33	1	1.29472	0
68	1	47	1.56	81	154	60	1	96	0	202	145.6	36	102	80	0	19.3	0	23.6	0	1.65574	0
48	1	59	1.73	85	101	61	0	85	0	144	100.2	34	49	80	0	19.7	0	19.4	0	0.833938	0
31	1	54	1.61	85	129	80	0	72	0	170	62.2	88	99	80	0	20.8	0	23.6	0	0.633895	0
51	1	55	1.72	86	106	63	0	84	0	180	105.4	57	88	80	0	18.6	0	20.1	0	0.918105	0
37	1	62	1.64	86	122	77	0	78	0	216	150.8	45	101	80	0	23.1	0	22.9	0	1.19886	0
45	1	57	1.64	86	104	57	0	92	0	170	97.6	33	197	80	0	21.2	0	22.9	0	3.33189	1
55	1	55	1.58	86	90	56	0	75	0	177	107.2	47	114	80	0	22	0	25.3	0	1.32865	0
41	1	59	1.78	87	107	66	0	83	0	187	109.2	58	99	80	0	18.6	0	18.6	0	1.01506	0
62	1	50	1.53	87	135	64	0	81	0	199	124.2	60	74	80	0	21.4	0	28	1	0.685127	0
67	2	49	1.5	87	113	65	1	105	0	270	193.8	50	131	80	0	21.8	0	29.4	0	2.12429	1
32	1	58	1.68	88	134	87	0	94	0	209	128.8	62	91	80	0	20.5	0	22.4	0	0.83298	0
55	2	55	1.57	88	136	74	1	85	0	190	122	42	131	80	0	22.3	0	26.7	0	2.49968	1
23	1	63	1.86	89	131	76	0	70	0	134	73	51	50	80	0	18.2	0	17.1	0	0.588954	0
52	2	56	1.57	89	118	76	0	95	0	179	109	46	120	80	0	22.7	0	27.2	0	2.07151	1
46	2	56	1.56	89	144	84	1	#NULL!	0	#NULL!	#NULL!	#NULL!	#NULL!	80	0	23	0	27.7	0	#NULL!	#NULL!
21	1	64	1.73	90	117	67	0	87	0	191	125.6	46	97	80	0	21.4	0	21.6	0	1.1714	0
37	1	63	1.71	90	120	72	0	80	0	172	122.4	35	73	80	0	21.5	0	22.2	0	1.15591	0
23	2	51	1.58	90	102	56	0	89	0	145	66.4	54	123	80	0	20.4	0	27.3	0	1.90936	1
31	1	60	1.65	91	126	68	0	78	0	155	91.6	48	77	80	0	22	0	24.9	0	0.878725	0
39	1	59	1.61	91	132	79	0	91	0	157	90.6	55	57	80	0	22.8	0	26.5	1	0.557352	0
30	1	58	1.73	91	142	77	1	98	0	180	123.4	41	78	80	0	19.4	0	22	0	1.109	0
21	2	55	1.67	91	101	60	0	#NULL!	0	#NULL!	#NULL!	#NULL!	#NULL!	80	0	19.7	0	24.2	0	#NULL!	#NULL!
39	2	53	1.51	91	121	71	0	84	0	150	71	60	95	80	0	23.2	0	31	0	1.24305	0
19	1	66	1.8	92	123	65	0	83	0	149	85.4	30	168	80	0	20.4	0	20.1	0	3.1858	1
48	1	57	1.72	92	108	75	0	84	0	236	148.2	74	69	80	0	19.3	0	22.8	0	0.544894	0
32	2	51	1.56	92	114	76	0	82	0	169	86.8	68	71	80	0	21	0	29.2	0	0.862716	0
22	1	67	1.73	93	142	84	1	79	0	149	82	46	105	80	0	22.4	0	22.9	0	1.23886	0
55	1	60	1.71	93	152	102	1	86	0	251	186.4	34	153	80	0	20.5	0	23.6	0	2.55386	1
30	2	53	1.66	93	107	58	0	73	0	136	68	58	50	80	0	19.2	0	25.5	0	0.744236	0
23	2	56	1.63	93	123	78	0	86	0	187	80.6	96	52	80	0	21.1	0	26.7	0	0.446495	0
24	2	53	1.61	93	110	65	0	89	0	195	115.4	53	133	80	0	20.4	0	27.5	0	2.10354	1
23	2	48	1.58	93	94	57	0	90	0	224	151.6	59	67	80	0	19.2	0	28.8	0	0.980373	0
58	2	60	1.57	93	141	83	1	76	0	173	113.4	42	88	80	0	24.3	0	29.3	0	1.60494	1
43	2	55	1.51	94	128	65	0	86	0	232	161.8	49	106	80	0	24.1	0	32.7	1	1.66441	1
27	1	71	1.86	95	122	69	0	95	0	207	141.6	57	42	80	0	20.5	0	19.5	0	0.418176	0
31	1	57	1.61	95	96	53	0	91	0	243	174	48	105	80	0	22	0	28.5	1	1.19826	0
66	1	62	1.63	95	120	78	1	72	0	193	121.4	52	98	80	0	23.3	0	27.7	1	1.00213	0
45	2	58	1.61	95	119	82	0	87	0	217	151.8	42	116	80	0	22.4	0	28.5	0	2.20835	1
56	2	57	1.53	95	136	83	1	84	0	209	128.6	49	157	80	0	24.3	0	32.2	1	2.45431	1
18	1	70	1.79	96	130	80	0	86	0	130	79.4	39	58	80	0	21.8	0	22.1	0	0.818439	0
29	1	64	1.72	96	115	67	0	84	0	224	135.8	39	246	80	0	21.6	0	24.6	0	3.48757	1
29	2	57	1.58	96	118	76	0	74	0	151	74.8	53	116	80	0	22.8	0	30.3	0	1.73401	1
45	2	61	1.62	96	144	88	1	101	0	210	141.4	48	103	80	0	23.2	0	28.6	0	1.68466	1
20	2	53	1.57	98	108	76	0	92	0	214	148.4	45	103	80	0	21.5	0	31.8	1	1.86894	1
54	2	57	1.51	98	140	89	1	82	0	231	149.4	67	73	80	0	25	0	34.8	1	0.821874	0
44	1	73	1.66	99	136	89	1	89	0	196	108.8	44	216	80	0	26.5	1	28.3	1	2.4349	1
48	2	58	1.65	99	107	68	0	91	0	207	102.8	75	146	80	0	21.3	0	28.7	0	1.59704	1
28	2	56	1.63	99	106	72	0	70	0	207	113.4	78	78	80	0	21.1	0	29.6	0	0.824298	0
83	2	42	1.43	79	160	85	1	101	0	234	155.6	35	217	81	0	20.5	0	28.2	0	5.24945	1
42	1	58	1.71	85	115	69	0	95	0	211	142	50	95	81	0	19.8	0	20	0	1.11046	0
39	1	61	1.78	86	118	71	0	91	0	221	155.2	49	84	81	0	19.3	0	18.2	0	1.01432	0
48	1	58	1.69	86	116	74	0	84	0	216	149.4	31	178	81	0	20.3	0	21.1	0	3.31536	1
70	1	56	1.65	86	122	72	0	82	0	285	201.2	58	129	81	0	20.6	0	22.6	0	1.27497	0
75	2	43	1.51	86	178	74	1	107	0	195	137.2	40	89	81	0	18.9	0	28.3	0	1.95953	1
63	1	59	1.62	87	180	105	1	81	0	176	111.6	40	122	81	0	22.5	0	24.2	0	1.67221	0
18	2	50	1.64	87	104	67	0	75	0	202	120.8	64	86	81	0	18.6	0	23.4	0	1.1924	0
65	2	50	1.45	87	145	70	1	96	1	189	113.2	49	134	81	0	23.8	0	31.8	1	2.14465	1
52	1	55	1.65	88	120	75	0	77	0	214	139.4	64	53	81	0	20.2	0	23.5	0	0.479312	0
48	1	71	1.78	88	180	95	1	92	0	198	104.4	73	103	81	0	22.4	0	19.1	0	0.775356	0
27	2	50	1.59	88	96	66	0	93	0	147	67.6	62	87	81	0	19.8	0	25.9	0	1.2085	0
42	2	56	1.55	88	108	71	0	96	0	196	122.8	53	101	81	0	23.3	0	27.6	0	1.51138	0
44	2	50	1.52	88	114	77	0	94	0	160	102.8	42	76	81	0	21.6	0	29	0	1.49248	0
19	2	51	1.67	89	92	58	0	82	0	226	152	50	18	81	0	18.3	0	23.2	0	0.321895	0
63	1	64	1.66	90	129	88	0	96	0	194	139.8	31	116	81	0	23.2	0	24.1	0	2.01916	1
64	1	58	1.68	90	137	98	1	88	0	287	201.6	41	222	81	0	20.5	0	23.3	0	3.11135	1
22	2	54	1.59	90	114	69	0	82	0	192	125	47	100	81	0	21.4	0	26.9	0	1.76317	1
35	2	56	1.59	90	109	74	0	80	0	171	113.6	37	102	81	0	22.2	0	26.9	0	2.24213	1
48	2	54	1.55	90	151	82	1	91	0	266	160.8	37	341	81	0	22.5	0	28.6	0	7.44398	1
48	1	62	1.72	91	119	70	0	89	0	205	125.4	65	73	81	0	21	0	22.3	0	0.637678	0
39	2	51	1.67	91	124	83	0	83	0	176	75.4	77	118	81	0	18.3	0	24.2	0	1.37026	0
53	1	58	1.76	92	107	75	1	100	0	300	214.6	39	232	81	0	18.7	0	21.4	0	3.57281	1
40	2	57	1.66	92	118	67	0	79	0	180	105.4	55	98	81	0	20.7	0	25	0	1.50139	0
58	2	60	1.63	92	129	79	1	86	0	190	97.2	69	119	81	0	22.6	0	26.2	0	1.3898	0
45	2	58	1.61	92	127	76	1	88	0	220	147	47	130	81	0	22.4	0	27	0	2.23923	1
22	2	55	1.67	93	112	67	0	87	0	122	47.6	58	82	81	0	19.7	0	25.1	0	1.2206	0
41	2	53	1.57	93	104	67	0	99	0	150	68.4	69	63	81	0	21.5	0	29.3	0	0.754846	0
25	2	54	1.61	94	97	56	0	85	0	189	125.6	53	52	81	0	20.8	0	28	0	0.824739	0
39	2	53	1.45	94	110	69	0	86	0	217	144.4	61	58	81	0	25.2	0	35.8	1	0.723043	0
27	2	63	1.63	96	117	73	0	84	0	181	130	37	70	81	0	23.7	0	28.1	0	1.48701	0
32	2	59	1.61	96	114	80	0	83	0	203	116	42	225	81	0	22.8	0	29	0	4.29731	1
66	2	56	1.54	96	114	63	0	83	0	242	168	49	125	81	0	23.6	0	32.2	1	2.00959	1
27	2	64	1.73	97	120	77	0	93	0	221	138.4	52	153	81	0	21.4	0	24.6	0	2.43826	1
63	2	74	1.52	97	96	61	0	100	0	234	141.4	69	118	81	0	32	1	33.8	1	1.13343	0
23	2	62	1.56	98	109	76	0	86	0	212	134.2	39	194	81	0	25.5	0	32.3	1	3.75827	1
23	2	56	1.61	99	119	79	0	78	0	228	143	48	185	81	0	21.6	0	30.5	0	3.17889	1
29	2	58	1.6	99	124	83	0	105	0	151	93.8	37	101	81	0	22.7	0	30.9	0	2.19471	1
46	2	59	1.59	99	113	63	0	83	0	154	73.8	43	186	81	0	23.3	0	31.4	1	3.43062	1
54	2	53	1.48	99	120	84	0	79	0	246	152	74	100	81	0	24.2	0	37	1	1.05039	0
30	2	69	1.56	99	127	80	1	77	0	216	103.6	58	272	81	0	28.4	0	32.8	1	3.33493	1
22	2	61	1.53	100	108	66	0	77	0	200	95.4	77	138	81	0	26.1	0	34.8	1	1.33679	0
24	2	62	1.58	103	108	67	0	83	0	161	94.6	42	122	81	0	24.8	0	33.9	1	2.22822	1
26	2	57	1.57	103	113	68	0	80	0	197	132.8	50	71	81	0	23.1	0	34.4	1	1.13132	0
44	1	62	1.75	83	122	81	0	#NULL!	1	#NULL!	#NULL!	#NULL!	#NULL!	82	0	20.2	0	17.9	0	#NULL!	#NULL!
45	1	56	1.65	84	125	85	1	78	0	253	178	38	185	82	0	20.6	0	21.6	0	2.82523	1
40	2	52	1.58	86	116	67	0	126	1	224	135	63	130	82	0	20.8	0	25.3	0	1.75599	1
45	1	63	1.77	87	133	89	1	96	0	277	141.2	124	59	82	0	20.1	0	18.9	0	0.27947	0
61	1	62	1.73	88	134	78	0	85	0	204	142	38	120	82	0	20.7	0	20.7	0	1.8282	0
46	2	52	1.51	88	100	61	0	83	0	135	81	37	85	82	0	22.8	0	29.4	0	1.86556	1
69	2	55	1.55	88	157	74	1	176	1	184	115.4	49	98	82	0	22.9	0	27.6	0	1.62043	1
52	2	51	1.49	88	150	81	1	91	0	292	221.4	53	88	82	0	23	0	30.4	0	1.3422	0
37	1	68	1.85	89	110	73	0	79	0	141	83.8	43	71	82	0	19.9	0	17.4	0	0.974557	0
51	1	65	1.7	89	115	67	0	72	0	177	109.6	48	97	82	0	22.5	0	22.2	0	1.12163	0
66	1	60	1.76	90	130	77	0	107	0	234	163.4	50	103	82	0	19.4	0	20.5	0	1.23087	0
63	1	58	1.71	90	108	57	0	92	0	247	164	53	150	82	0	19.8	0	22.2	0	1.67453	0
34	2	53	1.58	90	106	69	0	81	0	149	86.6	46	82	82	0	21.2	0	27.3	0	1.50256	0
62	2	45	1.51	90	125	87	0	118	0	182	107.2	44	154	82	0	19.7	0	30.5	0	3.05904	1
64	2	61	1.61	90	149	91	1	92	0	191	116.2	43	159	82	0	23.5	0	26.1	0	2.95547	1
48	2	48	1.48	90	138	87	1	93	0	213	136.2	57	99	82	0	21.9	0	32	1	1.44006	0
29	1	63	1.77	91	124	72	0	70	0	193	122.6	54	82	82	0	20.1	0	20.6	0	0.891917	0
41	1	68	1.74	91	123	72	0	91	0	152	102.8	38	56	82	0	22.5	0	21.6	0	0.817943	0
62	1	58	1.7	91	124	81	1	82	0	245	183.2	30	159	82	0	20.1	0	23.1	0	3.11301	1
26	1	73	1.73	92	136	71	0	86	0	214	147.2	42	124	82	0	24.4	0	22.4	0	1.57025	0
32	2	51	1.6	92	102	64	0	84	0	195	121.4	60	68	82	0	19.9	0	27.5	0	0.985694	0
31	2	58	1.58	92	99	61	0	85	0	155	110.2	31	69	82	0	23.2	0	28.3	0	1.79113	1
57	2	59	1.57	92	150	93	1	101	0	223	160.2	45	89	82	0	23.9	0	28.8	0	1.56669	#NULL!
22	2	58	1.57	93	114	62	0	78	0	160	108	32	10	82	0	23.5	0	29.3	0	0.249774	0
42	2	55	1.54	93	112	58	0	89	0	160	74.4	70	178	82	0	23.2	0	30.7	0	2.04626	1
27	1	72	1.81	94	123	62	0	83	0	251	168	52	155	82	0	22	0	20.6	0	1.67362	0
24	1	64	1.63	94	130	85	0	92	0	150	85.2	47	89	82	0	24.1	0	27.2	1	1.01382	0
19	1	70	1.8	94	141	73	1	84	0	192	118.6	55	92	82	0	21.6	0	20.9	0	0.947984	0
70	1	59	1.69	94	165	76	1	92	0	165	99.2	50	79	82	0	20.7	0	24.8	0	0.91471	0
19	2	59	1.66	94	111	66	0	75	0	179	115.8	47	81	82	0	21.4	0	26	0	1.4458	0
60	2	58	1.59	94	121	67	0	89	0	201	106.4	70	123	82	0	22.9	0	28.9	0	1.42367	0
37	2	56	1.56	94	131	83	0	82	0	181	111.8	39	151	82	0	23	0	30.2	0	3.12985	1
31	1	66	1.65	95	125	76	0	81	0	168	105.4	45	88	82	0	24.2	0	26.8	1	1.04467	0
25	2	60	1.65	95	113	71	0	84	0	183	110	53	100	82	0	22	0	26.8	0	1.56075	#NULL!
28	2	52	1.58	95	118	79	0	80	0	231	121	79	155	82	0	20.8	0	29.8	0	1.66964	1
48	1	64	1.71	96	110	69	0	98	0	187	104	72	55	82	0	21.9	0	24.9	0	0.429899	0
44	1	59	1.66	96	116	78	0	94	0	206	138.6	38	147	82	0	21.4	0	26.9	1	2.20266	1
40	1	69	1.66	96	130	72	0	78	0	219	150.2	33	179	82	0	25	0	26.9	1	2.84739	1
24	2	58	1.7	96	100	60	0	99	0	196	92.2	72	159	82	0	20.1	0	25.3	0	1.91129	1
18	2	57	1.66	96	115	76	0	92	0	152	92.2	44	79	82	0	20.7	0	26.9	0	1.53156	0
28	1	65	1.64	97	103	56	0	90	0	178	105.6	43	147	82	0	24.2	0	28.2	1	1.82624	0
18	1	70	1.8	98	124	69	0	85	0	192	122.2	53	84	82	0	21.6	0	22.6	0	0.898213	0
49	2	61	1.62	98	138	89	0	91	0	204	123.8	69	56	82	0	23.2	0	29.5	0	0.653098	0
22	2	56	1.62	98	109	70	0	86	0	281	182.6	63	177	82	0	21.3	0	29.5	0	2.36254	1
58	2	60	1.59	98	107	65	0	98	0	174	95.6	62	82	82	0	23.7	0	30.9	0	1.05237	0
45	2	63	1.62	99	105	67	1	87	0	237	150.6	37	247	82	0	24	0	30	0	5.27636	1
21	2	62	1.58	103	112	78	0	84	0	228	141.2	62	124	82	0	24.8	0	33.9	1	1.55312	0
25	2	55	1.61	82	93	61	0	79	0	149	82.6	53	67	83	0	21.2	0	22.1	0	1.07855	0
54	1	62	1.76	83	163	103	1	79	0	183	83.4	76	118	83	0	20	0	17.5	0	0.92532	0
49	1	58	1.64	87	128	75	0	94	0	184	119.4	40	123	83	0	21.6	0	23.4	0	1.76395	0
88	1	59	1.63	87	113	65	1	93	0	146	88.2	43	74	83	0	22.2	0	23.8	0	0.973519	0
64	2	48	1.51	87	128	82	1	82	0	228	146.2	64	89	83	0	21.1	0	28.9	0	1.18928	0
43	1	62	1.71	88	117	65	0	92	0	185	121.6	43	102	83	0	21.2	0	21.4	0	1.37359	0
34	1	64	1.66	88	119	72	0	86	0	151	88.4	36	133	83	0	23.2	0	23.1	0	2.04275	1
73	2	56	1.53	88	152	81	1	130	1	157	87.8	49	101	83	0	23.9	0	28.5	0	1.65271	1
81	2	53	1.51	88	119	62	1	91	1	206	126	49	155	83	0	23.2	0	29.4	0	2.57655	1
32	1	68	1.73	89	128	73	0	93	0	129	83.8	31	71	83	0	22.7	0	21.1	0	1.28083	0
71	1	58	1.59	89	124	76	0	89	0	222	159.6	41	107	83	0	22.9	0	26.4	1	1.45284	0
25	1	67	1.75	90	120	65	0	88	0	189	110.2	58	104	83	0	21.9	0	20.9	0	1.02142	0
50	1	62	1.65	90	123	78	0	87	0	175	101.6	63	52	83	0	22.8	0	24.5	0	0.460541	0
54	1	60	1.64	90	109	73	0	84	0	226	164.8	29	161	83	0	22.3	0	24.9	0	3.13334	1
31	2	54	1.48	90	109	67	0	85	0	195	132.6	48	72	83	0	24.7	0	32	1	1.18163	0
75	2	52	1.48	90	118	75	0	89	0	192	127.4	47	88	83	0	23.7	0	32	1	1.50798	0
27	1	66	1.82	91	121	75	0	88	0	157	83.4	54	98	83	0	19.9	0	19.1	0	1.08421	0
24	1	60	1.67	91	121	73	0	89	0	187	106.6	41	197	83	0	21.5	0	24.2	0	2.76274	1
49	1	66	1.69	91	157	96	1	111	0	216	139	51	130	83	0	23.1	0	23.4	0	1.41261	0
33	2	53	1.48	91	113	66	0	98	0	163	117.2	30	79	83	0	24.2	0	32.5	1	2.0974	1
18	1	74	1.92	92	112	55	0	98	0	134	82	35	85	83	0	20.1	0	16.6	0	1.44384	0
79	1	58	1.59	92	138	68	1	85	0	263	176.4	69	88	83	0	22.9	0	27.9	1	0.709988	0
43	2	57	1.6	93	117	73	0	88	0	175	80.6	72	112	83	0	22.3	0	28	0	1.29341	0
30	1	70	1.75	94	148	86	1	78	0	186	129	33	121	83	0	22.9	0	22.6	0	2.04121	1
30	2	59	1.66	94	98	61	0	90	0	182	117.2	47	89	83	0	21.4	0	26	0	1.60796	1
31	2	57	1.57	94	107	82	0	79	0	244	159.6	69	77	83	0	23.1	0	29.8	0	0.911025	0
50	2	59	1.56	94	122	77	0	69	0	147	100.8	37	46	83	0	24.2	0	30.2	0	0.990218	0
29	1	64	1.73	95	115	67	0	86	0	155	96.4	35	118	83	0	21.4	0	23.7	0	1.94309	1
21	1	69	1.72	95	124	62	0	82	0	182	105.2	61	79	83	0	23.3	0	24.1	0	0.714471	0
37	2	55	1.56	95	104	71	0	79	0	213	97.4	72	218	83	0	22.6	0	30.8	0	2.50018	1
44	1	72	1.82	96	80	73	0	89	0	156	96.2	46	69	83	0	21.7	0	21.1	0	0.858451	0
48	2	55	1.51	96	125	77	0	97	0	234	131.6	68	172	83	0	24.1	0	33.7	1	2.0191	1
46	1	64	1.74	97	123	66	0	110	1	216	137.4	65	68	83	0	21.1	0	24.3	0	0.607226	0
34	1	77	1.7	98	124	68	0	70	0	183	87.2	81	74	83	0	26.6	1	26.2	1	0.469141	0
22	1	76	1.79	98	145	71	1	90	0	162	109.8	33	96	83	0	23.7	0	22.9	0	1.59056	0
21	2	60	1.69	98	111	62	0	83	0	165	89.2	57	94	83	0	21	0	26.6	0	1.41371	0
47	2	57	1.59	98	109	70	0	77	0	174	97.6	41	177	83	0	22.5	0	30.9	0	3.57302	1
25	1	74	1.74	99	152	87	1	98	0	241	160.2	55	129	83	0	24.4	0	25.1	0	1.26266	0
48	2	62	1.61	99	98	65	0	88	0	249	176.6	44	142	83	0	23.9	0	30.5	0	2.58765	1
19	2	57	1.6	99	100	55	0	88	0	155	96.8	49	46	83	0	22.3	0	30.9	0	0.780569	0
51	2	54	1.5	99	130	79	1	96	0	268	184.4	66	88	83	0	24	0	35.9	1	1.0667	0
22	1	69	1.77	101	136	75	0	86	0	221	143.2	39	194	83	0	22	0	24.9	0	2.82702	1
33	2	64	1.71	101	119	72	0	79	0	150	72.8	51	131	83	0	21.9	0	27.2	0	2.15569	1
41	2	59	1.53	101	129	95	1	90	0	185	115.2	53	84	83	0	25.2	0	35.4	1	1.23499	0
32	1	69	1.63	102	109	72	0	94	0	268	196.6	45	132	83	0	26	1	31	1	1.52551	0
35	2	66	1.63	102	114	68	0	75	0	207	114.2	33	299	83	0	24.8	0	31	0	7.12193	1
61	2	66	1.57	102	126	75	1	98	1	170	84.4	50	178	83	0	26.8	0	33.9	1	2.68105	1
45	2	51	1.51	84	116	70	0	87	0	229	155.2	50	119	84	0	22.4	0	27.3	0	1.99813	1
75	2	45	1.45	85	134	65	1	110	0	197	121.8	55	101	84	0	21.4	0	30.7	0	1.57814	1
50	2	50	1.59	86	110	60	0	76	0	168	107.2	48	64	84	0	19.8	0	24.9	0	1.19084	0
71	1	62	1.74	87	147	86	1	90	0	214	147.6	42	122	84	0	20.5	0	19.9	0	1.73095	0
39	1	68	1.73	88	134	79	0	91	0	263	185.8	48	146	84	0	22.7	0	20.7	0	1.72151	0
56	1	55	1.55	88	115	59	0	87	0	161	102.2	43	79	84	0	22.9	0	27.6	1	1.03509	0
80	1	64	1.72	88	106	62	1	91	1	154	82.4	32	198	84	0	21.6	0	21	0	3.59217	1
56	1	63	1.63	88	164	80	1	80	1	149	86	45	90	84	0	23.7	0	24.3	0	1.10669	0
34	1	53	1.49	89	134	85	1	90	0	216	156.8	31	141	84	0	23.9	0	30.9	1	2.50563	1
33	1	68	1.68	90	123	80	0	90	0	272	184.6	47	202	84	0	24.1	0	23.3	0	2.35715	1
48	2	58	1.62	90	129	78	0	84	0	149	79.8	48	106	84	0	22.1	0	25.6	0	1.86693	1
50	2	55	1.55	90	156	82	1	89	0	166	99.2	45	109	84	0	22.9	0	28.6	0	2.01039	1
52	1	64	1.79	91	116	75	0	95	0	224	149.8	53	106	84	0	20	0	20	0	1.2063	0
18	1	72	1.78	91	126	74	0	87	0	117	68	40	45	84	0	22.7	0	20.3	0	0.636721	0
35	1	63	1.75	91	111	67	0	75	0	135	84.8	40	51	84	0	20.6	0	21.3	0	0.757952	0
50	1	63	1.64	91	123	73	0	93	0	193	129.2	44	99	84	0	23.4	0	25.3	0	1.25341	0
48	1	62	1.64	91	132	86	1	77	0	178	102.6	43	162	84	0	23.1	0	25.3	0	2.11298	1
29	2	64	1.66	91	119	78	0	79	0	124	64.8	40	96	84	0	23.2	0	24.5	0	1.97841	1
54	2	55	1.52	91	113	75	0	93	0	205	128	38	195	84	0	23.8	0	30.6	0	4.17342	1
18	1	68	1.81	92	130	68	0	70	0	153	79.4	62	58	84	0	20.8	0	19.8	0	0.553465	0
66	1	58	1.68	92	111	65	0	77	0	257	189.8	48	96	84	0	20.5	0	24.2	0	1.1918	0
30	2	54	1.57	92	107	62	0	73	0	167	102	52	65	84	0	21.9	0	28.8	0	1.06169	0
34	1	68	1.71	93	179	108	1	86	0	199	125.8	43	151	84	0	23.3	0	23.6	0	1.96064	1
73	1	58	1.67	93	138	64	1	89	1	216	134	52	150	84	0	20.8	0	25.1	0	1.70664	0
35	2	70	1.68	93	129	77	0	92	0	169	93.6	49	132	84	0	24.8	0	24.7	0	2.14299	1
26	2	55	1.55	93	122	73	0	80	0	162	95.8	49	86	84	0	22.9	0	30.2	0	1.4567	0
58	2	53	1.48	93	134	85	0	86	0	179	106	64	45	84	0	24.2	0	33.7	1	0.566772	0
50	2	54	1.48	93	112	75	1	89	0	195	132	45	90	84	0	24.7	0	33.7	1	1.59449	1
23	1	65	1.71	94	127	73	0	93	0	171	97.2	58	79	84	0	22.2	0	24	0	0.779797	0
30	1	65	1.69	94	109	74	0	86	0	119	65.2	40	69	84	0	22.8	0	24.8	0	0.974082	0
22	1	73	1.75	95	117	69	0	81	0	151	99.6	35	82	84	0	23.8	0	23	0	1.29352	0
29	1	70	1.74	95	124	67	0	86	0	193	126.2	37	149	84	0	23.1	0	23.4	0	2.25857	1
28	1	65	1.65	95	112	76	0	76	0	155	85	51	95	84	0	23.9	0	26.8	1	1.02616	0
22	1	66	1.77	95	141	82	1	79	0	198	137.6	43	87	84	0	21.1	0	22.3	0	1.18852	0
34	2	62	1.71	95	102	64	0	91	0	154	81	52	105	84	0	21.2	0	24.5	0	1.74352	1
23	2	59	1.55	95	108	71	0	82	0	261	182.8	52	131	84	0	24.6	0	31.2	0	2.01286	1
26	2	57	1.61	95	140	87	1	88	0	252	136.6	88	137	84	0	22	0	28.5	0	1.3192	0
38	1	78	1.82	96	112	84	0	80	0	192	122.8	53	81	84	0	23.5	0	21.1	0	0.849467	0
30	1	70	1.78	96	116	66	0	74	0	204	144.8	42	86	84	0	22.1	0	22.4	0	1.17499	0
47	2	62	1.56	96	123	72	0	101	0	272	196.6	53	112	84	0	25.5	0	31.3	1	1.65572	1
19	1	72	1.78	97	132	89	0	95	0	184	123.6	49	57	84	0	22.7	0	22.8	0	0.658378	0
34	2	57	1.63	97	105	70	0	99	0	172	103.2	42	134	84	0	21.5	0	28.6	0	2.73537	1
67	2	64	1.61	97	144	64	1	96	0	210	124.2	63	114	84	0	24.7	0	29.5	0	1.44263	0
27	1	79	1.87	98	119	72	0	#NULL!	0	#NULL!	#NULL!	#NULL!	#NULL!	84	0	22.6	0	20.3	0	#NULL!	#NULL!
46	2	65	1.6	98	126	84	0	87	0	252	165.4	47	198	84	0	25.4	0	30.4	0	3.30788	1
27	2	59	1.56	98	114	73	0	77	0	198	129.4	50	93	84	0	24.2	0	32.3	1	1.4993	0
23	2	59	1.6	99	116	65	0	82	0	164	81.2	62	104	84	0	23	0	30.9	0	1.38905	0
52	2	58	1.54	99	127	71	0	92	0	246	151.8	78	81	84	0	24.5	0	33.8	1	0.831552	0
23	2	64	1.69	101	116	78	0	#NULL!	0	#NULL!	#NULL!	#NULL!	#NULL!	84	0	22.4	0	28	0	#NULL!	#NULL!
42	2	66	1.66	102	116	73	0	97	0	142	60	57	125	84	0	24	0	29.7	0	1.77558	1
50	2	64	1.63	102	145	97	1	83	0	219	122.2	80	84	84	0	24.1	0	31	0	0.848259	0
24	2	67	1.69	103	111	72	0	72	0	193	101.8	53	191	84	0	23.5	0	28.9	0	2.95067	1
28	2	59	1.55	104	119	74	0	80	0	258	154.4	89	73	84	0	24.6	0	35.9	1	0.655356	0
18	2	73	1.75	106	126	56	0	85	0	176	120.4	42	68	84	0	23.8	0	27.8	0	1.31674	0
70	1	56	1.63	84	129	85	0	96	0	173	111.4	51	53	85	0	21.1	0	22.4	0	0.617734	0
58	1	55	1.62	85	118	74	0	91	0	157	100.8	27	146	85	0	21	0	23.2	0	3.22192	1
49	1	57	1.62	86	118	71	0	108	0	268	196.6	51	102	85	0	21.7	0	23.7	0	1.17218	0
78	2	53	1.53	86	153	81	1	104	1	182	102	34	230	85	0	22.6	0	27.4	0	5.72054	1
54	2	51	1.45	86	109	70	1	88	0	243	152.4	46	223	85	0	24.3	0	31.3	1	3.9455	1
46	1	67	1.77	87	126	83	0	84	0	251	166.2	59	129	85	0	21.4	0	18.9	0	1.2905	0
66	1	55	1.55	87	136	67	0	100	0	182	110.8	51	101	85	0	22.9	0	27.1	1	1.12904	0
41	2	55	1.54	87	120	73	0	71	0	181	112	40	145	85	0	23.2	0	27.5	0	3.02379	1
45	2	51	1.67	87	139	88	1	90	0	164	109.8	36	91	85	0	18.3	0	22.3	0	2.37183	1
65	1	59	1.71	88	113	74	0	71	0	180	91.4	33	278	85	0	20.2	0	21.4	0	5.11667	1
49	1	61	1.67	88	117	67	0	84	0	247	172.8	58	81	85	0	21.9	0	22.8	0	0.8147	0
79	1	57	1.57	88	121	53	0	83	0	167	98	58	55	85	0	23.1	0	26.7	1	0.538175	0
44	1	58	1.62	89	128	82	0	92	0	197	116	36	225	85	0	22.1	0	25.2	0	3.62916	1
73	1	58	1.62	89	126	75	1	99	0	215	147.4	41	133	85	0	22.1	0	25.2	0	1.88362	0
47	1	60	1.63	90	126	81	0	94	0	204	137	48	95	85	0	22.6	0	25.2	0	1.13609	0
85	1	56	1.61	90	122	57	0	93	0	260	186.2	48	129	85	0	21.6	0	26.1	1	1.57881	0
38	1	63	#NULL!	90	144	85	1	94	0	177	114.8	33	146	85	0	21.2	0	#NULL!	#NULL!	2.62366	1
33	1	70	1.7	90	144	84	1	77	0	194	135.4	47	58	85	0	24.2	0	22.6	0	0.683352	0
54	2	51	1.49	90	151	84	1	81	0	239	164	36	195	85	0	23	0	31.5	1	4.53888	1
20	1	76	1.84	91	130	80	0	95	0	153	98	38	85	85	0	22.4	0	18.5	0	1.2899	0
41	1	65	1.79	91	122	72	0	79	0	157	91.4	48	88	85	0	20.3	0	20	0	1.11083	0
71	2	51	1.45	91	135	74	1	92	0	124	67.2	41	79	85	0	24.3	0	34.1	1	1.56819	#NULL!
34	2	51	1.64	92	105	64	0	80	0	201	126.8	57	86	85	0	19	0	25.8	0	1.39088	0
26	2	59	1.6	92	111	76	0	83	0	272	178.8	66	136	85	0	23	0	27.5	0	1.72668	1
44	2	56	1.57	92	107	68	0	100	0	146	87.2	40	94	85	0	22.7	0	28.8	0	1.98271	1
31	1	72	1.71	93	120	65	0	97	0	166	99.2	49	89	85	0	24.6	0	23.6	0	0.99699	0
31	2	61	1.63	93	132	68	0	72	0	172	104.4	51	83	85	0	23	0	26.7	0	1.36372	0
18	2	55	1.56	93	115	68	0	71	0	168	72.4	43	263	85	0	22.6	0	29.7	0	5.1722	1
51	2	64	1.69	93	131	74	1	91	0	194	122.6	38	167	85	0	22.4	0	24.3	0	3.73354	1
42	1	63	1.67	94	125	80	0	95	0	218	136	30	260	85	0	22.6	0	25.6	0	4.97486	1
55	1	72	1.75	94	163	86	1	81	0	200	122.6	49	142	85	0	23.5	0	22.6	0	1.62993	0
46	1	81	1.68	94	124	73	1	101	0	273	199	39	175	85	0	28.7	1	25.2	0	2.26028	1
71	2	59	1.57	94	140	73	1	93	0	172	112.4	34	128	85	0	23.9	0	29.8	0	3.09131	1
34	1	75	1.77	95	126	82	0	82	0	197	125.8	46	126	85	0	23.9	0	22.3	0	1.52691	0
50	1	69	1.74	95	127	78	1	89	0	249	174.6	58	82	85	0	22.8	0	23.4	0	0.807852	0
54	1	79	1.74	95	160	90	1	105	0	286	187.2	75	119	85	0	26.1	1	23.4	0	0.843255	0
40	1	66	1.66	95	147	81	1	103	0	186	99.4	41	228	85	0	24	0	26.4	1	3.09305	1
35	2	61	1.67	95	110	68	0	72	0	202	132.8	44	126	85	0	21.9	0	26	0	2.46119	1
38	2	55	1.56	95	125	78	0	97	0	255	160.2	58	184	85	0	22.6	0	30.8	0	2.68274	1
49	2	56	1.47	95	104	70	0	88	0	284	221.2	46	84	85	0	25.9	0	35.3	1	1.43543	0
21	1	70	1.75	96	119	64	0	84	0	164	97.8	51	76	85	0	22.9	0	23.5	0	0.849575	0
19	1	74	1.72	96	136	67	0	93	0	121	70.8	31	96	85	0	25	0	24.6	0	1.68509	0
24	2	54	1.54	96	120	75	0	72	0	221	143	50	140	85	0	22.8	0	32.2	1	2.35698	1
59	2	55	1.47	96	125	68	0	109	0	220	141.6	42	182	85	0	25.5	0	35.9	1	3.43564	1
59	2	67	1.62	96	136	85	1	95	1	232	163.8	46	111	85	0	25.5	0	28.6	0	1.91316	1
46	1	71	1.79	97	121	75	0	91	0	153	84.4	56	63	85	0	22.2	0	22.5	0	0.65174	0
21	1	67	1.78	97	111	63	0	98	0	135	76.6	46	62	85	0	21.1	0	22.8	0	0.801179	0
34	1	72	1.76	97	127	74	0	86	0	110	61.8	38	51	85	0	23.2	0	23.5	0	0.759966	0
35	1	70	1.73	97	126	81	0	79	0	228	158.4	49	103	85	0	23.4	0	24.6	0	1.18493	0
40	1	71	1.73	98	118	74	0	99	0	160	97.2	35	139	85	0	23.7	0	25.1	0	2.22372	1
26	2	60	1.59	100	102	66	0	85	0	177	106.6	53	87	85	0	23.7	0	31.9	1	1.35393	0
26	2	68	1.63	104	107	66	0	94	0	198	120.2	43	147	85	0	25.6	0	32	1	2.70458	1
24	2	65	1.56	105	123	72	0	89	0	181	124	39	90	85	0	26.7	0	35.9	1	1.78354	1
45	2	64	1.53	106	108	65	0	95	0	171	96.8	57	86	85	0	27.3	0	38	1	1.15158	0
70	1	65	1.61	87	130	77	0	89	0	218	150.6	41	132	86	0	25.1	0	24.6	0	1.76865	0
47	1	70	1.78	88	108	52	0	80	0	175	112.6	44	92	86	0	22.1	0	19.1	0	1.2284	0
29	2	61	1.68	89	125	82	0	92	0	198	137	47	70	86	0	21.6	0	22.9	0	1.30424	0
79	2	55	1.54	89	155	80	1	90	0	205	137.6	52	77	86	0	23.2	0	28.6	0	1.24972	0
56	1	65	1.68	90	121	78	0	98	0	221	140.4	59	108	86	0	23	0	23.3	0	1.05347	0
66	1	63	1.65	90	145	85	1	91	0	162	102.4	39	103	86	0	23.1	0	24.5	0	1.51649	0
39	2	49	1.49	90	109	77	0	77	0	189	121	58	50	86	0	22.1	0	31.5	1	0.746149	0
26	1	70	1.79	91	116	64	0	94	0	158	104.2	39	74	86	0	21.8	0	20	0	1.12253	0
54	1	62	1.76	91	124	67	0	90	0	212	145.4	46	103	86	0	20	0	21	0	1.38269	0
48	1	67	1.64	91	113	76	0	96	0	175	104.4	35	178	86	0	24.9	0	25.3	0	2.806	1
38	1	70	1.7	91	140	73	1	95	0	160	89.8	52	91	86	0	24.2	0	23.1	0	0.980465	0
88	1	52	1.59	91	157	74	1	86	0	167	91.4	59	83	86	0	20.6	0	27.4	1	0.856203	0
38	2	61	1.59	91	104	69	0	85	0	124	80.6	32	57	86	0	24.1	0	27.4	0	1.47327	0
45	2	51	1.42	91	124	70	0	181	1	169	90.4	55	118	86	0	25.3	0	35.8	1	1.72846	1
46	2	58	1.54	91	161	86	1	79	0	157	94	47	80	86	0	24.5	0	29.6	0	1.39544	0
65	1	69	1.72	92	165	91	1	113	0	181	94.2	50	184	86	0	23.3	0	22.8	0	2.10356	1
73	1	62	1.71	92	104	69	1	92	0	210	136.8	54	96	86	0	21.2	0	23.1	0	1.06666	0
33	1	69	1.65	93	122	71	1	90	0	266	173	46	235	86	0	25.3	0	25.9	1	2.79438	1
24	2	58	1.72	93	102	62	0	91	0	202	146.2	35	104	86	0	19.6	0	23.2	0	2.73046	1
39	2	57	1.65	93	111	78	0	86	0	172	108	48	80	86	0	20.9	0	25.9	0	1.48393	0
30	1	73	1.81	94	109	65	0	71	0	102	55.8	32	71	86	0	22.3	0	20.6	0	1.2975	0
26	1	71	1.75	94	116	67	0	96	0	194	130.6	38	127	86	0	23.2	0	22.6	0	1.91473	#NULL!
26	1	73	1.73	94	133	85	0	77	0	230	157.2	35	189	86	0	24.4	0	23.3	0	3.01214	1
44	2	60	1.56	94	119	74	1	83	0	175	96	46	166	86	0	24.7	0	30.2	0	2.94552	1
63	2	54	1.53	94	136	77	1	80	0	194	119	48	135	86	0	23.1	0	31.7	1	2.37904	1
50	1	65	1.6	95	132	79	0	123	0	145	81.2	32	159	86	0	25.4	0	28.9	1	2.71199	1
19	2	60	1.62	95	101	55	0	94	0	151	78.6	46	132	86	0	22.9	0	28.1	0	2.43838	1
42	2	59	1.56	95	122	75	1	89	0	205	141.2	43	104	86	0	24.2	0	30.8	0	1.996	1
24	1	72	1.74	96	122	68	0	93	0	163	97.8	38	136	86	0	23.8	0	23.8	0	2.02302	1
58	1	71	1.73	96	130	72	0	99	0	279	199	48	160	86	0	23.7	0	24.2	0	1.88839	0
29	1	67	1.69	96	115	60	0	97	0	171	119	40	60	86	0	23.5	0	25.7	0	0.853587	0
41	2	67	1.81	96	103	66	0	71	0	235	115.4	93	133	86	0	20.5	0	21.4	0	1.28559	0
27	2	56	1.59	96	112	73	0	90	0	171	96.2	52	114	86	0	22.2	0	29.9	0	1.89312	1
23	2	57	1.57	96	108	65	0	82	0	143	76.8	53	66	86	0	23.1	0	30.8	0	1.05336	0
28	2	58	1.62	96	142	96	1	75	0	228	128.2	74	129	86	0	22.1	0	28.6	0	1.50883	0
83	1	61	1.59	97	131	68	1	93	0	199	120.8	56	111	86	0	24.1	0	30.4	1	1.11298	0
32	2	65	1.65	97	114	79	0	78	0	227	140.4	61	128	86	0	23.9	0	27.8	0	1.7433	1
45	2	70	1.64	97	124	78	0	100	0	198	136.2	43	94	86	0	26	0	28.2	0	1.7349	1
31	2	60	1.53	98	117	74	0	83	0	209	111.6	53	222	86	0	25.6	0	33.8	1	3.3528	1
49	2	69	1.64	98	138	81	1	92	0	262	185.8	58	91	86	0	25.7	0	28.7	0	1.25318	0
18	1	72	1.73	99	135	72	0	80	0	134	68.8	53	61	86	0	24.1	0	25.5	0	0.64626	0
37	2	61	1.68	99	109	67	0	85	0	174	108	54	60	86	0	21.6	0	27.5	0	0.973006	0
33	2	59	1.63	99	100	71	0	93	0	152	92	46	70	86	0	22.2	0	29.6	0	1.31406	0
22	2	63	1.51	99	112	71	0	90	0	196	118.4	55	113	86	0	27.6	0	35.4	1	1.57679	1
54	2	59	1.49	99	105	76	1	81	0	238	135.8	73	146	86	0	26.6	0	36.4	1	1.56721	#NULL!
22	1	75	1.77	100	118	71	0	99	0	140	80.8	49	51	86	0	23.9	0	24.5	0	0.587021	0
40	1	76	1.69	100	135	80	0	95	0	194	134	40	100	86	0	26.6	1	27.5	1	1.3302	0
48	2	61	1.65	100	114	73	1	76	0	160	99.6	38	112	86	0	22.4	0	29.2	0	2.53339	1
25	2	63	1.7	101	112	58	0	85	0	243	154.4	61	138	86	0	21.8	0	27.6	0	1.97183	1
42	2	68	1.66	101	110	71	0	90	0	155	91.4	51	63	86	0	24.7	0	29.2	0	1.00828	0
36	2	66	1.66	103	122	83	0	88	0	247	162.6	67	87	86	0	24	0	30.2	0	1.07639	0
19	2	69	1.64	103	133	78	0	85	0	178	112.2	54	59	86	0	25.7	0	31	0	0.872684	0
29	2	70	1.55	107	121	74	0	#NULL!	0	#NULL!	#NULL!	#NULL!	#NULL!	86	0	29.1	1	37.4	1	#NULL!	#NULL!
55	1	65	1.71	85	152	96	1	89	0	261	190.6	46	122	87	0	22.2	0	20	0	1.57262	0
57	1	62	1.61	88	123	80	1	85	0	148	81	35	160	87	0	23.9	0	25.1	0	2.60827	1
39	2	58	1.55	88	110	67	0	98	0	212	145.4	30	183	87	0	24.1	0	27.6	0	5.10398	1
72	2	74	1.49	88	165	69	1	88	0	233	150.4	50	163	87	0	33.3	1	30.4	0	2.26505	1
53	1	68	1.69	90	130	75	0	103	0	210	134.4	62	68	87	0	23.8	0	23	0	0.627167	0
50	1	66	1.69	90	129	90	1	91	0	147	94.6	44	42	87	0	23.1	0	23	0	0.55448	0
51	2	53	1.52	90	102	71	0	100	0	243	170.2	39	169	87	0	22.9	0	30	0	3.72502	1
54	1	67	1.75	91	108	72	1	107	0	193	144.8	35	66	87	0	21.9	0	21.3	0	1.12594	0
51	2	58	1.65	91	147	86	1	82	0	217	152.2	46	94	87	0	21.3	0	24.9	0	1.82315	1
36	1	70	1.69	92	129	76	0	88	0	202	124	33	225	87	0	24.5	0	23.9	0	3.83899	1
34	1	67	1.79	92	140	82	1	90	0	187	122.2	47	89	87	0	20.9	0	20.4	0	1.15758	0
59	2	64	1.63	92	135	68	1	108	0	206	147.6	35	117	87	0	24.1	0	26.2	0	2.79703	1
61	1	68	1.74	93	139	88	0	102	0	177	119.6	40	87	87	0	22.5	0	22.5	0	1.28081	0
38	2	54	1.54	93	161	101	1	98	0	147	80.8	43	116	87	0	22.8	0	30.7	0	2.32428	1
67	2	49	1.46	93	132	81	1	90	0	203	116.6	75	57	87	0	23	0	34.7	1	0.651824	0
38	1	76	1.78	94	118	66	0	94	0	128	65	40	115	87	0	23.9	0	21.6	0	1.64036	0
78	1	64	1.73	94	123	75	0	84	0	205	140.8	36	141	87	0	21.4	0	23.3	0	2.36612	1
47	1	65	1.71	94	123	77	0	82	0	179	101.2	54	119	87	0	22.2	0	24	0	1.3067	0
43	1	66	1.66	94	127	81	0	80	0	271	199.4	47	123	87	0	24	0	26	1	1.48985	0
58	1	64	1.71	94	149	63	1	90	0	198	123.8	52	111	87	0	21.9	0	24	0	1.27456	0
28	2	66	1.76	94	118	77	0	75	0	151	100.6	32	92	87	0	21.3	0	22.3	0	2.56502	1
44	2	58	1.57	94	104	70	0	92	0	212	144.4	49	93	87	0	23.5	0	29.8	0	1.6095	1
54	2	56	1.52	94	123	69	0	84	0	203	122.8	57	116	87	0	24.2	0	32.2	1	1.69902	1
54	2	58	1.51	94	123	82	0	88	0	228	145.8	49	166	87	0	25.4	0	32.7	1	2.75508	1
41	1	66	1.8	95	125	76	0	82	0	201	138	47	80	87	0	20.4	0	21.3	0	1.05306	0
57	1	67	1.64	95	158	81	1	95	0	230.6	134	53	218	87	0	24.9	0	27.2	1	2.29581	1
45	2	57	1.61	95	137	89	0	94	0	239	159.8	60	96	87	0	22	0	28.5	0	1.40422	0
29	2	61	1.52	95	114	72	0	94	0	246	161.4	68	83	87	0	26.4	0	32.7	1	0.971671	0
53	1	67	1.69	96	123	72	0	81	0	186	126.2	30	149	87	0	23.5	0	25.7	0	2.85918	1
41	2	62	1.7	96	130	82	0	83	0	131	82	38	55	87	0	21.5	0	25.3	0	1.28523	0
38	1	69	1.76	97	130	70	0	84	0	183	113	36	170	87	0	22.3	0	23.5	0	2.79362	1
39	2	61	1.61	97	108	71	0	81	0	174	117.4	36	103	87	0	23.5	0	29.5	0	2.42626	1
62	2	63	1.55	97	117	71	1	86	0	237	158.4	44	173	87	0	26.1	0	32.3	1	3.14995	1
22	2	62	1.54	98	120	76	0	84	0	172	111.2	47	69	87	0	26.1	0	33.3	1	1.17615	0
53	2	67	1.61	98	134	87	1	107	0	212	150	40	110	87	0	25.8	0	30	0	2.21729	1
47	1	80	1.82	99	131	77	0	114	0	189	115	58	80	87	0	24.2	0	22.3	0	0.781766	0
35	1	81	1.7	99	117	71	0	87	0	181	107.8	32	206	87	0	28	1	26.7	1	3.36631	1
32	2	59	1.68	99	117	73	0	85	0	257	180.2	54	114	87	0	20.9	0	27.5	0	1.9015	1
20	2	68	1.68	99	122	71	0	85	0	176	108.8	46	106	87	0	24.1	0	27.5	0	1.92809	1
27	2	68	1.67	101	115	72	0	93	0	149	81.6	54	67	87	0	24.4	0	28.8	0	1.03128	0
50	2	67	1.51	102	131	91	1	88	0	251	155.6	70	127	87	0	29.4	1	37	1	1.35823	0
31	2	63	1.59	103	115	64	0	76	0	165	106	44	75	87	0	24.9	0	33.4	1	1.40133	0
29	1	85	1.88	104	133	79	0	88	0	182	111.2	35	179	87	0	24	0	22.3	0	2.91153	1
28	2	68	1.64	104	112	70	0	75	0	199	115.2	57	134	87	0	25.3	0	31.5	1	1.91597	1
50	2	67	1.49	104	135	76	0	80	0	164	89.8	42	161	87	0	30.1	1	39.2	1	2.83038	1
22	2	68	1.68	107	106	67	0	86	0	168	92.8	55	101	87	0	24.1	0	31.1	0	1.53652	0
29	2	72	1.62	110	105	66	0	78	0	192	110.8	65	81	87	0	27.4	0	35.3	1	0.971502	0
34	2	70	1.59	112	143	112	1	81	0	201	129.8	59	61	87	0	27.7	0	37.9	1	0.801056	0
27	2	81	1.62	117	112	76	0	89	0	248	182.6	42	117	87	0	30.9	1	38.7	1	2.02512	1
45	2	68	1.57	#NULL!	136	89	0	103	0	260	160.8	70	146	88	0	27.6	0	#NULL!	#NULL!	1.63794	1
73	2	47	1.48	89	137	66	1	94	0	396	#NULL!	42	580	88	0	21.5	0	31.4	1	12.4035	1
42	1	64	1.62	90	117	70	0	94	0	250	176.8	54	96	88	0	24.4	0	25.6	0	1.01471	0
59	1	63	1.65	90	184	100	1	97	0	223	147	40	180	88	0	23.1	0	24.5	0	2.64402	1
48	1	69	1.75	91	112	76	0	96	0	145	80	35	150	88	0	22.5	0	21.3	0	2.55276	1
47	1	67	1.72	91	120	72	0	100	0	210	130.4	51	143	88	0	22.6	0	22.3	0	1.66632	0
61	1	62	1.67	91	104	63	0	95	0	249	168.2	64	84	88	0	22.2	0	24.2	0	0.7872	0
48	1	72	1.77	91	135	88	1	90	0	166	115.2	35	79	88	0	23	0	20.6	0	1.32922	0
65	1	63	1.74	91	150	84	1	83	0	206	141.8	38	131	88	0	20.8	0	21.6	0	2.13671	1
63	1	66	1.67	91	164	86	1	140	1	292	#NULL!	38	492	88	0	23.7	0	24.2	0	7.50549	1
44	2	54	1.55	91	120	80	0	91	0	256	186.2	47	114	88	0	22.5	0	29.2	0	2.12842	1
47	2	60	1.54	91	139	92	1	89	0	183	112.2	38	164	88	0	25.3	0	29.6	0	3.55782	1
37	2	56	1.51	91	148	98	1	82	0	175	78	47	250	88	0	24.6	0	31	0	4.45236	1
46	1	69	1.76	92	120	73	0	82	0	240	171.6	53	77	88	0	22.3	0	21.4	0	0.869358	0
73	1	66	1.71	92	117	60	1	107	0	146	55	63	140	88	0	22.6	0	23.1	0	1.32063	0
48	2	56	1.64	92	133	76	1	72	0	213	162	33	90	88	0	20.8	0	25.8	0	2.49067	1
53	2	58	1.59	92	143	84	1	94	0	201	130.8	54	81	88	0	22.9	0	27.9	0	1.30425	0
62	2	58	1.51	92	133	75	1	104	1	149	76	24	245	88	0	25.4	0	31.6	1	8.39731	1
49	1	64	1.72	93	131	86	0	91	0	291	181.4	44	328	88	0	21.6	0	23.2	0	4.53384	1
86	1	67	1.73	93	149	76	1	#NULL!	0	#NULL!	#NULL!	#NULL!	#NULL!	88	0	22.4	0	22.9	0	#NULL!	#NULL!
51	2	58	1.67	93	117	66	0	93	0	223	157.8	34	156	88	0	20.8	0	25.1	0	4.19018	1
20	2	57	1.62	93	102	67	0	75	0	153	91	50	60	88	0	21.7	0	27.1	0	1.07276	0
31	2	55	1.56	93	111	73	0	77	0	218	148.8	39	151	88	0	22.6	0	29.7	0	3.38972	1
41	2	64	1.67	95	105	68	0	88	0	181	97	46	190	88	0	22.9	0	26	0	3.59141	1
41	2	55	1.49	95	109	70	0	81	0	187	115.6	36	177	88	0	24.8	0	34.2	1	4.09747	1
36	2	53	1.53	95	132	92	1	93	0	187	67.8	53	331	88	0	22.6	0	32.2	1	5.46769	1
75	2	59	1.52	95	121	62	1	100	0	287	193	47	235	88	0	25.5	0	32.7	1	4.10411	1
68	2	60	1.45	95	142	92	1	98	0	206	130.2	57	94	88	0	28.5	0	36.4	1	1.2715	0
53	1	75	1.77	96	116	78	0	80	0	142	87.6	38	82	88	0	23.9	0	22.8	0	1.24536	0
23	1	74	1.77	96	124	61	0	90	0	168	110.4	37	103	88	0	23.6	0	22.8	0	1.61735	0
40	1	68	1.66	96	130	84	0	110	0	162	76.2	49	184	88	0	24.7	0	26.9	1	2.12928	1
36	2	60	1.53	96	117	85	0	80	0	201	134.8	40	131	88	0	25.6	0	32.7	1	2.68242	1
31	2	60	1.53	96	133	84	0	91	0	171	98.4	40	163	88	0	25.6	0	32.7	1	3.33766	1
45	2	56	1.51	96	122	86	0	99	0	181	82.6	78	102	88	0	24.6	0	33.7	1	1.09459	0
44	1	74	1.77	97	148	83	1	90	0	213	125.2	35	264	88	0	23.6	0	23.2	0	4.38232	1
72	2	54	1.53	97	120	73	0	103	0	301	210.8	54	181	88	0	23.1	0	33.3	1	2.9012	1
63	2	59	1.55	97	118	71	1	95	0	217	130.4	62	123	88	0	24.6	0	32.3	1	1.66059	1
29	1	76	1.68	98	121	74	0	88	0	200	141.6	39	97	88	0	26.9	1	27	1	1.34569	0
50	1	72	1.63	98	131	86	1	101	0	225	157.2	35	164	88	0	27.1	1	29.1	1	2.52469	1
19	2	64	1.69	98	106	61	0	84	0	100	48.2	42	49	88	0	22.4	0	26.6	0	1.02612	0
29	2	61	1.6	98	115	77	0	78	0	201	142.6	40	92	88	0	23.8	0	30.4	0	1.95962	1
38	2	58	1.56	98	117	74	0	90	0	261	182.6	51	137	88	0	23.8	0	32.3	1	2.28873	1
38	2	59	1.55	98	106	67	0	76	0	183	120.6	54	42	88	0	24.6	0	32.8	1	0.651034	0
47	1	80	1.78	99	124	64	0	96	0	169	101.6	40	137	88	0	25.2	0	23.7	0	1.92113	1
32	1	73	1.76	99	130	70	0	89	0	160	95.2	48	84	88	0	23.6	0	24.4	0	1.01673	0
28	1	68	1.69	99	121	68	0	97	0	153	104.2	32	84	88	0	23.8	0	27.1	1	1.5183	0
30	1	79	1.88	99	140	65	1	80	0	186	136.6	30	97	88	0	22.4	0	20.4	0	1.93035	1
52	2	61	1.6	99	91	66	0	97	0	328	234.6	73	102	88	0	23.8	0	30.9	0	1.19048	0
44	2	60	1.58	99	113	71	0	87	0	267	207.6	43	82	88	0	24	0	31.8	1	1.61753	1
34	2	60	1.56	100	101	70	0	86	0	235	147.6	67	102	88	0	24.7	0	33.3	1	1.27151	0
79	2	72	1.64	101	137	62	1	94	0	156	82.2	54	99	88	0	26.8	0	30.1	0	1.46386	0
41	2	72	1.64	101	122	75	1	90	0	193	129.2	43	104	88	0	26.8	0	30.1	0	1.93119	1
27	2	66	1.67	102	103	63	0	99	0	124	71.8	40	61	88	0	23.7	0	29.3	0	1.30223	0
26	1	76	1.74	103	116	58	0	83	0	153	99.8	42	56	88	0	25.1	0	26.9	1	0.749505	0
52	2	71	1.53	103	124	86	0	73	0	212	145.8	30	181	88	0	30.3	1	36.4	1	4.48839	1
40	2	77	1.63	104	108	70	0	85	0	140	61.4	65	68	88	0	29	1	32	1	0.798527	0
20	2	71	1.68	105	109	68	0	92	0	149	87.4	41	130	88	0	25.2	0	30.2	0	2.61953	1
23	1	82	1.84	106	142	86	1	89	0	256	169	49	190	88	0	24.2	0	24.5	0	2.22298	1
34	2	76	1.72	107	115	63	0	73	0	182	128	40	70	88	0	25.7	0	29.4	0	1.43028	0
47	1	77	1.93	#NULL!	123	75	0	70	0	180	108.6	56	77	89	0	20.7	0	#NULL!	#NULL!	0.863983	0
19	2	70	1.66	6	114	62	0	85	0	144	89.8	38	81	89	0	25.4	0	#NULL!	#NULL!	1.77335	1
51	1	65	1.62	82	122	72	0	88	0	229	158.8	39	156	89	0	24.8	0	21.8	0	2.28893	1
60	2	57	1.52	84	122	73	1	90	0	179	112.4	39	138	89	0	24.7	0	26.8	0	2.98894	1
56	1	63	1.61	87	130	74	1	111	0	204	148.8	39	81	89	0	24.3	0	24.6	0	1.20157	0
53	1	68	1.72	89	117	68	0	84	0	175	119.2	42	69	89	0	23	0	21.5	0	0.97846	0
44	1	61	1.66	89	134	81	0	84	0	158	95.6	51	57	89	0	22.1	0	23.6	0	0.679519	0
61	1	61	1.65	89	128	79	0	96	0	176	124.2	30	109	89	0	22.4	0	24	0	2.1938	1
50	1	65	1.71	89	146	90	1	112	0	264	174	51	195	89	0	22.2	0	21.8	0	2.3193	1
56	2	49	1.47	89	106	65	0	90	0	240	149	77	70	89	0	22.7	0	31.9	1	0.803101	0
66	2	58	1.6	89	102	61	1	98	1	175	118.8	38	91	89	0	22.7	0	26	0	2.11554	1
61	1	64	1.64	90	124	70	0	97	0	211	136.8	39	176	89	0	23.8	0	24.9	0	2.63988	1
76	1	56	1.62	90	123	71	1	103	0	162	100.4	30	158	89	0	21.3	0	25.6	0	3.26249	1
74	1	62	1.61	90	174	88	1	106	0	164	105.2	38	104	89	0	23.9	0	26.1	1	1.59743	0
58	2	51	1.53	90	129	75	0	93	0	235	126.8	81	136	89	0	21.8	0	29.6	0	1.51449	0
60	2	54	1.55	90	154	84	1	89	0	146	81	53	60	89	0	22.5	0	28.6	0	1.00469	0
54	2	53	1.61	91	99	55	0	74	0	342	267.2	36	194	89	0	20.4	0	26.5	0	5.02545	1
63	2	56	1.61	91	103	70	1	95	0	151	89.4	32	148	89	0	21.6	0	26.5	0	4.19142	1
40	1	74	1.77	92	113	69	0	92	0	149	72	39	190	89	0	23.6	0	21.1	0	2.86262	1
77	2	57	1.54	92	121	72	1	95	0	227	164.6	44	92	89	0	24	0	30.1	0	1.7937	1
69	2	58	1.53	93	129	71	0	116	0	328	245.2	36	234	89	0	24.8	0	31.1	0	5.47855	1
29	1	71	1.79	94	109	67	0	80	0	142	95	32	75	89	0	22.2	0	21.3	0	1.42169	0
58	1	63	1.63	94	107	75	1	95	0	182	109.2	26	234	89	0	23.7	0	27.2	1	5.27652	1
68	2	65	1.63	94	143	79	1	84	0	222	154.8	47	101	89	0	24.5	0	27.2	0	1.8232	1
30	1	70	1.76	95	125	70	0	93	0	209	124.2	40	224	89	0	22.6	0	22.7	0	3.3658	1
37	2	61	1.55	95	112	71	0	86	0	191	121.6	48	107	89	0	25.4	0	31.2	0	1.85454	1
35	2	59	1.52	95	113	66	0	93	0	156	99.2	42	74	89	0	25.5	0	32.7	1	1.46264	0
37	1	71	1.7	96	115	70	0	69	0	167	107.8	44	76	89	0	24.6	0	25.3	0	0.992725	0
27	2	64	1.65	96	107	64	0	88	0	202	132.4	36	168	89	0	23.5	0	27.3	0	4.04837	1
43	2	57	1.53	96	128	75	0	100	0	245	185	38	110	89	0	24.3	0	32.7	1	2.4668	1
28	1	78	1.72	97	134	81	1	95	0	208	103.4	37	338	89	0	26.4	1	25	0	5.05136	1
29	1	81	1.79	98	137	72	0	93	0	190	127.6	45	87	89	0	25.3	0	22.9	0	1.0944	0
39	1	71	1.74	98	120	72	0	80	0	164	99	47	90	89	0	23.5	0	24.7	0	1.1277	0
22	1	69	1.66	98	120	71	0	92	0	187	96.2	47	219	89	0	25	0	27.8	1	2.65479	1
39	2	66	1.66	98	99	60	0	78	0	146	100	34	60	89	0	24	0	27.8	0	1.51387	0
38	2	63	1.6	98	118	82	0	93	0	217	130	59	140	89	0	24.6	0	30.4	0	2.00877	1
73	2	64	1.57	98	128	76	0	111	0	157	80.4	55	108	89	0	26	0	31.8	1	1.61275	1
45	2	62	1.56	98	125	71	0	80	0	200	129	46	125	89	0	25.5	0	32.3	1	2.25584	1
29	1	80	1.85	99	124	64	0	89	0	182	131.6	39	57	89	0	23.4	0	21.3	0	0.862646	0
27	1	75	1.74	99	134	85	0	85	0	132	77	44	55	89	0	24.8	0	25.1	0	0.715289	0
63	1	77	1.79	99	154	84	1	110	0	203	117.2	55	154	89	0	24	0	23.3	0	1.63067	0
41	2	69	1.63	99	102	64	0	89	0	240	161.4	59	98	89	0	26	0	29.6	0	1.3642	0
45	2	60	1.55	99	119	77	1	91	0	202	134.8	45	111	89	0	25	0	33.3	1	2.06999	1
34	1	80	1.78	102	132	75	0	96	0	145	82.4	40	113	89	0	25.2	0	25	0	1.60259	0
25	2	65	1.61	103	118	69	0	87	0	228	139.6	63	127	89	0	25.1	0	32.4	1	1.68802	1
32	1	81	1.71	104	130	85	0	100	0	250	163.8	42	221	89	0	27.7	1	28.5	1	2.83212	1
28	1	83	1.82	104	142	81	1	77	0	157	95.4	42	98	89	0	25.1	0	24.4	0	1.32654	0
31	2	67	1.69	104	120	86	0	82	0	179	101.4	68	48	89	0	23.5	0	29.3	0	0.612359	0
30	2	69	1.61	105	98	67	0	82	0	153	72.2	64	84	89	0	26.6	0	33.4	1	1.06436	0
60	1	66	1.7	89	104	68	1	87	0	247	177.4	53	83	90	0	22.8	0	22.2	0	0.947484	0
50	1	64	1.68	89	132	96	1	67	0	188	94.6	74	97	90	0	22.7	0	22.9	0	0.794877	0
77	1	58	1.57	89	179	82	1	88	0	223	139.2	58	129	90	0	23.5	0	27.2	1	1.32453	0
44	2	55	1.56	91	114	75	1	85	0	300	204	56	200	90	0	22.6	0	28.7	0	3.19782	1
57	1	60	1.63	92	111	63	0	95	0	209	151.4	32	128	90	0	22.6	0	26.2	1	2.43115	1
43	1	72	1.66	92	129	91	1	97	0	230	142	56	160	90	0	26.1	1	25	0	1.60779	0
49	2	57	1.56	92	90	67	0	93	0	202	139	42	105	90	0	23.4	0	29.2	0	2.19809	1
52	1	70	1.83	93	126	74	0	92	0	252	189.8	46	81	90	0	20.9	0	19.6	0	1.11355	0
39	1	76	1.74	93	123	71	0	91	0	171	116.8	30	121	90	0	25.1	0	22.5	0	2.31878	1
40	1	71	1.72	93	123	91	1	84	0	126	68.2	46	59	90	0	24	0	23.2	0	0.755359	0
80	1	72	1.65	93	149	79	1	92	1	209	146	31	160	90	0	26.4	1	25.9	1	2.88605	1
79	1	65	1.58	93	141	83	1	79	1	151	65.4	66	98	90	0	26	1	28.8	1	0.837336	0
76	2	60	1.64	93	153	72	1	97	1	178	92.8	41	221	90	0	22.3	0	26.3	0	4.85985	1
33	2	59	1.58	93	119	66	1	93	0	264	191	41	160	90	0	23.6	0	28.8	0	3.41575	1
71	2	53	1.44	93	119	56	1	119	0	140	43.4	82	73	90	0	25.6	0	35.8	1	0.745734	0
32	1	78	1.83	94	134	76	0	93	0	168	110	34	120	90	0	23.3	0	20	0	2.11132	1
73	2	63	1.65	94	109	75	0	84	0	260	184.8	46	146	90	0	23.1	0	26.4	0	2.80962	1
31	2	63	1.62	94	106	58	0	83	0	237	132.6	47	287	90	0	24	0	27.6	0	5.29726	1
50	2	61	1.54	94	134	86	0	84	0	215	141.6	57	82	90	0	25.7	0	31.2	0	1.20249	0
26	1	79	1.76	95	114	67	0	91	0	194	141	35	90	90	0	25.5	0	22.7	0	1.46564	0
46	1	71	1.7	95	113	71	0	74	0	219	151	43	125	90	0	24.6	0	24.9	0	1.68952	0
55	1	71	1.66	95	140	96	1	95	0	274	165.2	29	399	90	0	25.8	1	26.4	1	7.79185	1
53	2	59	1.44	95	118	80	0	96	0	307	216.6	52	192	90	0	28.5	0	37	1	2.91153	1
45	1	72	1.67	97	129	86	0	87	0	236	165.6	38	162	90	0	25.8	1	26.9	1	2.41433	1
48	2	67	1.71	97	126	71	1	94	0	209	142.6	54	62	90	0	22.9	0	25.4	0	1.021	0
50	2	59	1.61	97	112	66	1	97	0	260	176	57	135	90	0	22.8	0	29.5	0	2.11096	1
54	1	73	1.74	98	123	84	0	85	0	208	151	35	110	90	0	24.1	0	24.7	0	1.84681	0
47	1	74	1.74	98	115	78	0	108	0	259	183.8	37	191	90	0	24.4	0	24.7	0	3.0134	1
33	1	79	1.73	98	123	67	0	77	0	197	130.2	40	134	90	0	26.4	1	25.1	0	1.87323	0
40	1	78	1.73	98	111	70	0	87	0	188	99.6	38	252	90	0	26.1	1	25.1	0	3.73176	1
26	1	74	1.69	98	138	74	0	86	0	171	113.6	45	62	90	0	26.2	1	26.6	1	0.773672	0
88	1	64	1.81	99	122	70	0	98	0	165	111.6	29	122	90	0	19.5	0	22.7	0	2.7521	1
31	2	66	1.64	99	134	68	1	94	0	187	120.8	46	101	90	0	24.5	0	29.1	0	1.88376	1
49	2	63	1.59	99	142	80	1	92	0	188	120.6	48	97	90	0	24.9	0	31.4	1	1.71865	1
58	2	60	1.52	99	109	70	1	106	0	161	95.2	50	79	90	0	26	0	34.8	1	1.31225	0
56	2	61	1.49	99	126	83	1	111	0	234	145.8	57	156	90	0	27.5	0	36.4	1	2.20266	1
40	1	80	1.73	100	144	88	1	88	0	272	186.4	35	253	90	0	26.7	1	25.9	1	4.01665	1
23	2	65	1.65	100	121	66	0	86	0	152	84.6	55	62	90	0	23.9	0	29.2	0	0.980085	0
64	2	61	1.47	100	182	101	1	99	0	223	160	47	80	90	0	28.2	0	38.1	1	1.35039	0
56	1	75	1.71	101	173	93	1	93	0	245	170	47	142	90	0	25.6	1	27.2	1	1.71835	0
66	2	68	1.61	101	138	75	1	99	0	198	126	52	100	90	0	26.2	0	31.4	1	1.59041	1
25	1	87	1.82	102	121	72	0	70	1	180	114.8	45	101	90	0	26.3	1	23.5	0	1.25768	0
64	2	63	1.51	102	117	64	1	98	1	153	78.4	56	93	90	0	27.7	0	37	1	1.33108	0
32	1	74	1.62	103	118	73	0	91	0	187	120.8	39	136	90	0	28.2	1	32	1	1.87875	0
19	1	77	1.72	104	124	64	0	94	0	243	179.4	47	83	90	0	26	1	28.1	1	0.995859	0
41	2	74	1.64	104	121	87	0	99	0	188	121	39	140	90	0	27.5	0	31.5	1	2.88909	1
19	2	65	1.64	105	109	64	0	#NULL!	0	#NULL!	#NULL!	#NULL!	#NULL!	90	0	24.2	0	32	1	#NULL!	#NULL!
44	2	75	1.62	106	117	75	0	83	0	191	100.6	73	87	90	0	28.6	0	33.4	1	0.93787	0
49	2	74	1.63	106	148	93	1	94	0	262	190.4	45	133	90	0	27.9	0	32.9	1	2.3592	1
19	2	69	1.68	108	113	69	0	77	0	165	101.6	51	62	90	0	24.4	0	31.6	1	1.0453	0
41	2	69	1.56	113	106	66	0	78	0	207	140.4	48	93	90	0	28.4	0	40	1	1.53089	0
51	2	64	1.64	#NULL!	112	72	0	88	0	207	142.2	40	124	91	0	23.8	0	#NULL!	#NULL!	2.73127	1
85	1	61	1.61	87	143	71	1	99	0	161	92	34	175	91	0	23.5	0	24.6	0	3.09926	1
64	2	58	1.53	89	136	68	1	106	0	224	145.8	39	196	91	0	24.8	0	29	0	4.33107	1
64	1	67	1.67	90	112	63	0	97	1	95	45.6	37	62	91	0	24	0	23.7	0	0.997811	0
46	2	56	1.54	90	134	92	1	94	0	186	116	46	120	91	0	23.6	0	29.1	0	2.30873	1
54	1	68	1.71	91	142	81	1	81	0	202	123.4	48	153	91	0	23.3	0	22.7	0	1.92797	1
48	1	63	1.72	92	125	80	0	91	0	206	143.4	42	103	91	0	21.3	0	22.8	0	1.55329	0
59	1	75	1.7	92	127	82	0	99	0	290	215.8	46	141	91	0	26	1	23.5	0	1.74774	0
42	2	64	1.54	92	119	82	0	74	0	210	119.8	40	251	91	0	27	0	30.1	0	5.1596	1
56	2	63	1.59	93	123	79	0	94	0	283	214.4	38	153	91	0	24.9	0	28.4	0	3.46229	1
43	2	67	1.57	93	123	80	1	75	0	155	93.2	36	129	91	0	27.2	0	29.3	0	2.93415	1
46	2	58	1.49	93	131	84	1	83	0	259	178.4	46	173	91	0	26.1	0	33.1	1	3.15153	1
30	2	63	1.65	94	106	71	0	93	0	141	85.2	47	44	91	0	23.1	0	26.4	0	0.837928	0
32	2	62	1.59	94	108	65	0	83	0	219	130.2	50	194	91	0	24.5	0	28.9	0	3.36584	1
63	1	73	1.83	95	130	68	0	96	0	227	169.2	34	119	91	0	21.8	0	20.4	0	2.191	1
53	1	68	1.74	95	165	96	1	102	0	281	193.2	55	164	91	0	22.5	0	23.4	0	1.83665	0
57	1	65	1.69	95	152	93	1	102	0	285	213.8	51	101	91	0	22.8	0	25.2	0	1.21149	0
57	1	69	1.72	96	122	79	0	119	0	200	120	34	230	91	0	23.3	0	24.6	0	4.09166	1
53	1	75	1.7	96	179	94	1	84	0	225	167.8	33	121	91	0	26	1	25.3	0	2.09068	1
61	1	70	1.68	96	144	84	1	94	0	185	122.4	46	83	91	0	24.8	0	26.1	1	1.05571	0
67	1	65	1.68	96	148	73	1	151	1	212	139.8	51	106	91	0	23	0	26.1	1	1.2657	0
43	1	75	1.62	96	136	96	1	81	0	188	128.4	40	98	91	0	28.6	1	28.6	1	1.32388	0
26	1	77	1.82	97	122	81	0	78	0	144	87.8	40	81	91	0	23.2	0	21.5	0	1.22759	0
35	1	73	1.71	97	114	75	0	99	0	187	108.4	41	188	91	0	25	0	25.4	0	2.67122	1
55	2	70	1.69	97	113	75	0	93	0	224	147	40	185	91	0	24.5	0	26.2	0	4.01211	1
44	2	61	1.54	97	136	82	0	87	0	244	151	70	115	91	0	25.7	0	32.8	1	1.38848	0
44	2	65	1.51	97	115	74	0	86	0	202	118.4	60	118	91	0	28.5	0	34.3	1	1.56803	#NULL!
60	1	71	1.72	98	106	65	0	90	0	159	96.4	44	93	91	0	24	0	25.4	0	1.2586	0
42	2	66	1.62	98	105	64	0	92	0	160	99.6	50	52	91	0	25.1	0	29.5	0	0.890426	0
39	2	63	1.55	98	110	77	0	95	0	177	71	40	330	91	0	26.2	0	32.8	1	6.89866	1
52	2	68	1.67	98	171	105	1	92	0	211	136.6	56	92	91	0	24.4	0	27.4	0	1.4283	0
34	1	78	1.85	99	115	72	0	74	0	244	174.2	41	144	91	0	22.8	0	21.3	0	2.14856	1
43	1	81	1.82	99	121	79	0	77	0	187	127.2	35	124	91	0	24.5	0	22.3	0	2.08653	1
45	1	73	1.62	99	147	104	1	90	0	148	92	40	80	91	0	27.8	1	30	1	1.0984	0
26	2	62	1.52	99	113	63	0	80	0	182	113.4	42	133	91	0	26.8	0	34.8	1	2.61469	1
63	2	59	1.52	99	119	75	1	84	0	181	110.2	46	124	91	0	25.5	0	34.8	1	2.28808	1
41	2	63	1.58	100	104	71	0	93	0	198	141	47	50	91	0	25.2	0	32.4	1	0.908855	0
34	2	61	1.48	100	110	79	0	78	0	182	100.6	58	117	91	0	27.8	0	37.5	1	1.63145	1
61	2	60	1.56	100	144	86	1	94	0	211	141	52	90	91	0	24.7	0	33.3	1	1.49483	0
25	1	76	1.81	101	123	66	0	84	0	122	63.8	49	46	91	0	23.2	0	23.5	0	0.569104	0
32	1	83	1.8	101	145	86	1	88	0	161	81.4	35	223	91	0	25.6	1	23.8	0	3.66401	1
23	2	60	1.51	101	112	75	0	84	0	143	67.8	52	116	91	0	26.3	0	36.4	1	1.86142	1
32	1	83	1.84	103	129	81	0	75	0	218	147.8	48	111	91	0	24.5	0	23.3	0	1.36192	0
25	1	87	1.78	103	138	67	0	79	0	203	143.6	34	127	91	0	27.5	1	25.4	0	2.06409	1
34	2	65	1.67	103	111	65	0	97	0	258	159	61	190	91	0	23.3	0	29.7	0	2.77529	1
23	2	66	1.56	103	130	78	1	76	0	265	190.2	53	109	91	0	27.1	0	34.9	1	1.68752	1
50	2	66	1.52	104	127	86	0	78	0	208	111.4	53	218	91	0	28.6	0	37.5	1	3.27285	1
43	2	69	1.62	106	121	84	0	109	0	254	181.2	53	99	91	0	26.3	0	33.4	1	1.55865	0
66	2	64	1.41	106	149	77	1	92	0	248	181	40	135	91	0	32.2	1	45.3	1	2.50354	1
41	2	76	1.63	108	114	78	0	90	0	129	73	42	70	91	0	28.6	0	33.9	1	1.32615	0
22	1	88	1.76	109	144	75	1	81	0	121	74.4	36	53	91	0	28.4	1	28.7	1	0.798746	0
54	1	69	1.65	90	133	80	0	99	0	297	208.4	53	178	92	0	25.3	0	24.5	0	1.96521	1
54	1	72	1.74	91	126	80	0	102	0	215	118.4	37	298	92	0	23.8	0	21.6	0	4.87023	1
78	1	68	1.61	91	121	76	0	86	0	215	129	30	280	92	0	26.2	1	26.5	1	5.35747	1
53	1	71	1.7	91	114	73	1	92	0	145	77.2	48	99	92	0	24.6	0	23.1	0	1.22535	0
40	2	72	1.61	91	109	75	0	76	0	158	105	32	105	92	0	27.8	0	26.5	0	2.68288	1
46	2	63	1.61	92	109	72	0	73	0	214	141.6	49	117	92	0	24.3	0	27	0	2.10336	1
59	1	64	1.67	93	128	79	0	98	0	149	91.8	34	116	92	0	22.9	0	25.1	0	2.10526	1
64	1	66	1.61	93	109	65	0	72	0	189	105.8	53	151	92	0	25.5	0	27.5	1	1.65996	0
20	2	59	1.62	93	114	72	0	68	0	150	94.6	38	87	92	0	22.5	0	27.1	0	2.10035	1
44	1	73	1.74	94	136	93	1	85	0	210	126.2	32	259	92	0	24.1	0	23	0	4.86175	1
49	2	65	1.59	94	108	75	0	114	0	240	169.6	49	107	92	0	25.7	0	28.9	0	1.86584	1
60	2	64	1.56	94	136	85	1	123	1	173	111.2	31	154	92	0	26.3	0	30.2	0	4.19079	1
53	2	61	1.53	94	115	79	1	94	0	363	260.6	52	252	92	0	26.1	0	31.7	1	4.1056	1
48	1	76	1.79	95	132	88	0	79	0	249	181.8	46	106	92	0	23.7	0	21.7	0	1.39653	0
33	1	61	1.71	95	99	62	0	92	0	183	121	35	135	92	0	20.9	0	24.5	0	2.49341	1
79	1	64	1.63	95	160	82	1	129	1	160	97.6	32	152	92	0	24.1	0	27.7	1	2.85323	1
62	1	67	1.62	96	127	86	1	77	0	278	192	60	131	92	0	25.5	0	28.6	1	1.27209	0
47	2	61	1.62	96	107	67	0	79	0	219	156.4	47	78	92	0	23.2	0	28.6	0	1.49834	0
43	2	59	1.57	96	118	80	0	67	0	298	215.8	66	81	92	0	23.9	0	30.8	0	1.09074	0
83	2	59	1.54	96	118	65	1	98	0	232	121.2	93	89	92	0	24.9	0	32.2	1	0.831972	0
28	1	74	1.69	97	114	72	0	85	0	205	140.4	41	118	92	0	25.9	1	26.2	1	1.66259	0
69	1	71	1.64	97	159	83	1	65	0	220	159.4	41	98	92	0	26.4	1	28.2	1	1.36626	0
52	2	64	1.58	97	130	85	0	92	0	213	124.6	48	202	92	0	25.6	0	30.8	0	3.60355	1
51	1	72	1.63	98	132	82	0	81	0	202	124	39	195	92	0	27.1	1	29.1	1	2.81649	1
39	1	70	1.59	98	122	79	0	80	0	212	150.4	48	68	92	0	27.7	1	30.9	1	0.788195	0
62	2	67	1.59	98	133	84	0	87	0	197	122.4	53	108	92	0	26.5	0	30.9	0	1.71179	1
48	2	66	1.47	98	118	66	0	90	0	207	142.4	48	83	92	0	30.5	1	37	1	1.33963	0
32	2	65	1.67	99	107	68	0	83	0	152	92	49	55	92	0	23.3	0	27.9	0	1.01111	0
19	2	67	1.67	99	104	62	0	87	0	178	111.6	41	127	92	0	24	0	27.9	0	2.74684	1
42	2	68	1.64	99	117	82	0	84	0	195	132.4	37	128	92	0	25.3	0	29.1	0	2.98151	1
23	2	64	1.57	99	113	74	0	86	0	170	85.6	44	202	92	0	26	0	32.3	1	3.89764	1
49	2	73	1.56	99	114	68	1	107	0	159	86.2	42	154	92	0	30	1	32.8	1	2.86854	1
77	2	60	1.44	99	144	80	1	91	0	261	164.6	72	122	92	0	28.9	1	39.3	1	1.35487	0
34	1	79	1.79	100	125	81	1	95	0	172	110.6	40	107	92	0	24.7	0	23.8	0	1.58577	0
50	2	67	1.61	100	122	78	0	121	0	139	83.4	31	123	92	0	25.8	0	31	0	3.38299	1
30	2	59	1.58	100	97	67	0	71	0	126	54.6	62	47	92	0	23.6	0	32.4	1	0.678269	0
45	2	57	1.53	100	138	88	0	97	0	197	119	53	125	92	0	24.3	0	34.8	1	2.07758	1
55	1	72	1.68	101	120	72	0	93	0	260	174.8	43	211	92	0	25.5	0	28.4	1	2.85898	1
25	1	74	1.67	101	120	68	0	90	0	157	92.6	44	102	92	0	26.5	1	28.8	1	1.32228	0
35	2	72	1.66	101	108	67	0	84	0	184	114.4	53	83	92	0	26.1	0	29.2	0	1.32673	0
52	2	67	1.55	101	106	79	0	77	0	191	121.4	44	128	92	0	27.9	0	34.3	1	2.37372	1
35	1	81	1.73	102	139	84	0	96	0	140	91.6	35	67	92	0	27.1	1	26.8	1	1.07831	0
37	2	70	1.62	102	113	69	0	80	0	108	44	54	50	92	0	26.7	0	31.5	1	0.774553	0
46	2	75	1.68	102	123	81	1	80	0	145	91.2	33	104	92	0	26.6	0	28.8	0	2.64184	1
43	2	64	1.51	102	137	91	1	84	0	177	113.6	41	112	92	0	28.1	0	37	1	2.21989	1
45	2	70	1.69	103	112	67	0	97	0	257	156.2	60	204	92	0	24.5	0	28.9	0	2.98186	1
31	2	66	1.58	104	156	99	1	98	0	197	125.6	51	102	92	0	26.4	0	34.4	1	1.68364	1
54	2	67	1.49	104	129	80	1	99	0	195	115.8	31	241	92	0	30.2	1	39.2	1	6.05819	1
31	2	72	1.68	105	113	74	0	85	0	193	126.2	42	124	92	0	25.5	0	30.2	0	2.53353	1
22	2	63	1.51	107	105	72	0	86	0	180	124	33	115	92	0	27.6	0	39.7	1	2.86109	1
41	2	74	1.68	109	116	72	0	85	0	220	133.4	57	148	92	0	26.2	0	32.1	1	2.19505	1
24	2	73	1.63	111	111	70	0	80	0	192	115	39	190	92	0	27.5	0	35.3	1	4.00804	1
20	2	82	1.64	112	123	77	0	76	0	210	144.4	34	158	92	0	30.5	1	35.3	1	3.60019	1
28	2	63	1.61	#NULL!	98	61	0	92	0	189	126.4	50	63	93	0	24.3	0	#NULL!	#NULL!	1.12199	0
74	2	52	1.48	82	145	80	1	170	1	239	130.6	45	317	93	0	23.7	0	27.5	0	6.35717	1
83	2	52	1.55	89	154	90	1	86	1	206	114.4	62	148	93	0	21.6	0	28.1	0	2.26054	1
69	1	64	1.61	90	107	58	1	96	0	189	127.2	44	89	93	0	24.7	0	26.1	1	1.21213	0
46	2	58	1.62	90	104	70	0	91	0	213	149.4	40	118	93	0	22.1	0	25.6	0	2.76115	1
70	2	54	1.48	90	167	95	1	72	0	161	103.2	39	94	93	0	24.7	0	32	1	2.12745	1
61	1	64	1.62	91	119	78	0	80	0	158	103.8	24	151	93	0	24.4	0	26.1	1	3.79517	1
50	2	67	1.58	91	109	68	0	99	0	199	137.4	30	158	93	0	26.8	0	27.8	0	4.44422	1
68	2	63	1.58	91	152	75	1	94	1	270	189	35	230	93	0	25.2	0	27.8	0	5.73751	1
47	1	74	1.73	92	100	51	0	93	0	195	134.8	42	91	93	0	24.7	0	22.4	0	1.29839	0
74	1	69	1.67	92	136	78	1	115	0	215	142.6	33	197	93	0	24.7	0	24.6	0	3.57737	1
59	2	64	1.56	92	122	73	1	75	1	185	106.6	43	177	93	0	26.3	0	29.2	0	3.51024	1
53	2	57	1.55	93	122	76	0	89	0	257	185.8	39	161	93	0	23.7	0	30.2	0	3.72544	1
49	2	69	1.63	93	141	76	1	96	0	172	112.8	39	101	93	0	26	0	26.7	0	2.22257	1
67	1	62	1.65	94	126	90	1	82	0	254	175.8	40	191	93	0	22.8	0	26.4	1	2.98527	1
69	1	72	1.76	95	126	86	0	87	0	214	136.4	38	198	93	0	23.2	0	22.7	0	3.22815	1
70	1	72	1.66	96	140	70	1	141	1	156	72.6	54	147	93	0	26.1	1	26.9	1	1.58293	0
48	2	68	1.59	96	131	85	0	140	1	216	134.6	48	167	93	0	26.9	0	29.9	0	2.92972	1
58	2	62	1.57	96	131	75	1	89	0	225	152.6	48	122	93	0	25.2	0	30.8	0	2.21913	1
43	1	81	1.75	97	126	78	0	90	0	135	84	35	81	93	0	26.4	1	23.9	0	1.33722	0
49	1	73	1.66	97	135	77	0	90	0	283	216.2	42	124	93	0	26.5	1	27.4	1	1.70233	0
36	2	62	1.59	97	116	66	0	88	0	205	137.4	48	98	93	0	24.5	0	30.4	0	1.81004	1
49	2	65	1.55	97	113	76	1	96	0	194	111.6	48	172	93	0	27.1	0	32.3	1	3.00488	1
58	1	69	1.66	98	110	82	0	116	0	176	120.4	39	83	93	0	25	0	27.8	1	1.26704	0
42	2	69	1.66	98	117	73	0	88	0	229	154	39	180	93	0	25	0	27.8	0	4.04723	1
53	2	71	1.58	98	135	84	0	95	0	196	144	39	65	93	0	28.4	0	31.3	1	1.36079	0
55	2	64	1.57	98	135	82	1	86	0	264	174.4	53	183	93	0	26	0	31.8	1	2.96329	1
31	1	78	1.76	99	133	85	0	88	0	137	82.4	41	68	93	0	25.2	0	24.4	0	0.983155	0
36	1	80	1.74	99	126	81	0	93	0	212	149.6	36	132	93	0	26.4	1	25.1	0	2.11864	1
44	1	74	1.68	99	134	86	0	92	0	222	137.4	34	253	93	0	26.2	1	27.5	1	4.31777	1
50	2	73	1.58	99	132	73	1	82	1	223	163	45	75	93	0	29.2	1	31.8	1	1.33908	0
39	2	63	1.66	100	124	86	0	96	0	223	126.4	76	103	93	0	22.9	0	28.8	0	1.24536	0
60	2	62	1.5	100	120	78	1	98	0	228	142.8	52	166	93	0	27.6	0	36.4	1	2.6494	1
46	2	64	1.49	100	121	84	1	78	0	122	51.6	53	21	93	0	28.8	1	37	1	0.320908	0
48	2	59	1.46	100	120	75	1	90	0	155	96	35	120	93	0	27.7	0	38.7	1	2.83963	1
25	1	81	1.71	101	132	82	0	98	0	248	169	48	155	93	0	27.7	1	27.2	1	1.81615	0
25	2	68	1.65	101	125	79	0	92	0	127	74.4	41	58	93	0	25	0	29.7	0	1.24049	0
35	2	60	1.59	101	105	68	0	79	0	157	87.8	48	106	93	0	23.7	0	32.4	1	1.99288	1
42	2	65	1.56	101	116	74	0	87	0	182	115.4	44	113	93	0	26.7	0	33.8	1	2.17168	1
59	2	73	1.54	101	124	85	1	70	0	216	145.6	45	127	93	0	30.8	1	34.8	1	2.1974	1
35	1	87	1.77	102	140	80	1	87	0	219	#NULL!	30	528	93	0	27.8	1	25.3	0	9.87836	1
23	2	71	1.67	102	109	72	0	70	0	233	144.2	53	179	93	0	25.5	0	29.3	0	2.92972	1
32	2	77	1.66	102	119	80	0	81	0	215	128.8	51	176	93	0	27.9	0	29.7	0	2.84649	1
48	2	62	1.56	102	120	82	0	84	0	282	207.8	51	116	93	0	25.5	0	34.3	1	1.97305	1
52	2	60	1.64	102	133	83	1	76	0	234	157.8	60	81	93	0	22.3	0	30.6	0	1.25773	0
56	2	68	1.61	102	116	74	1	80	0	193	114.6	57	107	93	0	26.2	0	31.9	1	1.60421	1
42	2	72	1.64	103	127	79	0	115	0	221	138.2	49	169	93	0	26.8	0	31	0	2.91038	1
34	1	83	1.72	104	121	73	0	92	0	189	109.2	46	169	93	0	28.1	1	28.1	1	2.04949	1
22	2	69	1.65	104	125	79	0	84	0	132	84.8	37	51	93	0	25.3	0	31.1	0	1.20086	0
36	2	67	1.65	104	111	74	0	83	0	197	128.4	51	88	93	0	24.6	0	31.1	0	1.52637	0
23	2	72	1.57	105	120	75	0	74	0	207	119	67	109	93	0	29.2	1	35.4	1	1.3071	0
25	2	73	1.68	106	108	65	0	89	0	190	117	49	120	93	0	25.9	0	30.7	0	2.10625	1
30	2	71	1.59	106	99	61	0	83	0	162	96.4	49	83	93	0	28.1	0	34.9	1	1.39147	0
32	2	71	1.61	107	103	59	0	87	0	188	102.4	61	123	93	0	27.4	0	34.4	1	1.68039	1
37	2	70	1.6	107	114	68	0	86	0	197	98	78	105	93	0	27.3	0	34.9	1	1.12416	0
44	2	80	1.6	107	138	84	1	88	0	146	94.6	34	87	93	0	31.2	1	34.9	1	1.97703	1
34	2	71	1.59	108	110	74	0	108	0	135	74.2	46	74	93	0	28.1	0	35.9	1	1.3215	0
44	2	77	1.68	112	126	80	0	83	0	231	135.2	79	84	93	0	27.3	0	33.4	1	0.887947	0
56	2	80	1.65	113	156	104	1	89	1	192	142	34	80	93	0	29.4	1	35.3	1	1.88296	1
26	2	80	1.66	116	118	67	0	82	0	221	125.8	74	106	93	0	29	1	36.2	1	1.1555	0
66	2	54	1.51	87	131	71	0	127	1	144	75.6	39	147	94	0	23.7	0	28.9	0	3.43807	1
61	2	61	1.43	90	143	69	1	93	0	216	145.6	50	102	94	0	29.8	1	34.6	1	1.63707	1
41	2	62	1.57	91	110	72	0	108	0	173	107.8	46	96	94	0	25.2	0	28.3	0	1.84171	1
60	1	75	1.72	93	140	92	1	106	0	222	168.2	34	99	94	0	25.4	0	23.2	0	1.73711	0
73	1	68	1.67	93	157	76	1	80	0	225	155.6	48	107	94	0	24.4	0	25.1	0	1.35911	0
60	2	57	1.5	93	144	72	1	95	0	205	119.6	56	147	94	0	25.3	0	32.6	1	2.31152	1
58	2	60	1.47	93	124	76	1	98	0	248	147	73	140	94	0	27.8	0	34.2	1	1.60216	1
60	1	72	1.74	94	116	71	0	94	1	222	161.6	35	127	94	0	23.8	0	23	0	2.24187	1
68	2	65	1.62	94	114	71	0	104	0	213	139.6	38	177	94	0	24.8	0	27.6	0	4.14648	1
52	2	69	1.6	95	137	88	1	89	0	186	105	39	210	94	0	27	0	28.9	0	4.57345	1
71	2	57	1.53	95	149	73	1	120	1	219	160.2	35	119	94	0	24.3	0	32.2	1	3.06015	1
62	2	61	1.51	95	144	88	1	88	0	197	133.6	40	117	94	0	26.8	0	33.2	1	2.49477	1
70	1	78	1.75	96	104	72	0	108	0	198	139.6	42	82	94	0	25.5	0	23.5	0	1.16226	0
34	1	78	1.75	96	126	75	0	77	0	133	78.8	34	101	94	0	25.5	0	23.5	0	1.7684	0
27	1	69	1.69	96	117	65	0	80	0	170	114.2	35	104	94	0	24.2	0	25.7	0	1.81965	0
45	2	67	1.69	96	122	88	0	96	0	210	136	55	95	94	0	23.5	0	25.7	0	1.58261	1
48	2	67	1.57	96	133	88	0	76	0	205	131.8	40	166	94	0	27.2	0	30.8	0	3.51018	1
53	2	65	1.55	96	136	89	0	88	0	202	139.8	39	116	94	0	27.1	0	31.7	1	2.52103	1
59	2	72	1.67	97	129	87	1	92	0	299	212	49	190	94	0	25.8	0	26.9	0	3.37797	1
37	1	82	1.76	98	137	69	0	86	0	161	91.4	49	103	94	0	26.5	1	24	0	1.22506	0
42	2	66	1.61	98	101	65	0	102	0	199	122.8	62	71	94	0	25.5	0	30	0	1.00406	0
67	2	68	1.61	98	122	65	1	142	1	224	144.6	55	122	94	0	26.2	0	30	0	1.91599	1
48	2	54	1.5	98	104	69	1	82	0	245	168	53	120	94	0	24	0	35.3	1	2.05144	1
77	1	72	1.73	99	129	61	1	107	0	169	107.6	42	97	94	0	24.1	0	25.5	0	1.41744	0
68	2	58	1.52	99	135	61	1	80	0	231	130.8	79	106	94	0	25.1	0	34.8	1	1.18667	0
26	2	67	1.66	100	109	68	0	97	0	202	129.8	49	116	94	0	24.3	0	28.8	0	2.13071	1
36	1	89	1.76	101	135	81	0	92	0	152	96.6	43	62	94	0	28.7	1	25.3	0	0.803195	0
48	1	81	1.7	101	134	90	1	96	0	181	126.2	35	99	94	0	28	1	27.6	1	1.59813	0
29	2	65	1.64	101	103	67	0	83	0	211	128.6	55	137	94	0	24.2	0	30.1	0	2.24689	1
19	2	72	1.64	101	125	76	0	84	0	134	74.6	35	122	94	0	26.7	0	30.1	0	2.97925	1
64	2	65	1.48	101	137	71	1	104	0	281	191.2	60	149	94	0	29.7	1	38.1	1	1.99677	1
29	1	90	1.79	102	91	77	1	97	0	196	121.6	50	122	94	0	28.1	1	24.6	0	1.37579	0
19	2	69	1.64	102	117	74	0	75	0	167	101	38	141	94	0	25.7	0	30.6	0	3.23939	1
39	2	68	1.63	102	113	73	0	104	0	211	133.6	64	67	94	0	25.6	0	31	0	0.915915	0
30	1	79	1.83	103	130	76	0	94	0	224	161.8	36	131	94	0	23.6	0	23.6	0	2.2583	1
28	1	86	1.81	103	134	83	0	74	0	201	123.8	36	206	94	0	26.3	1	24.3	0	3.34897	1
45	2	68	1.65	103	121	76	0	122	0	153	76	29	240	94	0	25	0	30.6	0	7.33514	1
44	2	67	1.56	103	106	71	0	89	0	195	132.4	46	83	94	0	27.5	0	34.9	1	1.51671	0
21	2	65	1.54	105	118	68	0	93	0	226	157.4	47	108	94	0	27.4	0	36.9	1	1.93556	1
30	2	73	1.62	105	136	91	1	86	0	154	80.2	50	119	94	0	27.8	0	32.9	1	1.98829	1
19	1	87	1.85	106	126	68	0	65	0	140	81.2	39	99	94	0	25.4	0	24.1	0	1.5144	0
48	2	73	1.53	106	123	81	0	82	0	176	107.2	40	144	94	0	31.2	1	38	1	2.81138	1
49	2	65	1.51	106	111	69	0	91	0	222	135.2	75	59	94	0	28.5	0	39.1	1	0.647888	0
30	2	72	1.61	108	113	73	0	85	0	148	66.8	61	101	94	0	27.8	0	34.9	1	1.38323	0
59	2	66	1.46	108	123	81	0	75	0	199	126.6	54	92	94	0	31	1	43.2	1	1.33561	0
24	2	73	1.61	110	128	85	0	85	0	213	130	55	140	94	0	28.2	0	35.8	1	2.1092	1
31	2	71	1.58	111	101	71	0	79	0	145	92.8	43	46	94	0	28.4	0	37.9	1	0.882831	0
62	2	67	1.55	#NULL!	131	79	1	84	0	182	115	43	120	95	1	27.9	0	#NULL!	#NULL!	2.35137	1
63	1	65	1.66	86	130	58	1	95	1	203	144.4	36	113	95	0	23.6	0	22.2	0	1.96872	1
75	2	53	1.45	90	97	57	1	134	1	186	111.6	34	202	95	1	25.2	0	33.5	1	5.29879	1
64	1	68	1.67	92	119	70	0	153	1	157	99.8	41	81	95	0	24.4	0	24.6	0	1.21733	0
45	1	72	1.67	92	129	79	0	82	0	214	148	35	155	95	0	25.8	1	24.6	0	2.64734	1
47	1	69	1.67	93	148	84	1	80	1	158	100	45	69	95	0	24.7	0	25.1	0	0.938618	0
81	2	65	1.52	93	131	61	1	76	0	221	148.8	37	176	95	1	28.1	0	31.6	1	3.99157	1
55	2	57	1.51	93	136	87	1	90	0	185	87.6	67	152	95	1	25	0	32.1	1	2.03217	1
75	2	65	1.48	93	117	61	1	90	0	270	174.6	44	257	95	1	29.7	1	33.7	1	4.74647	1
58	1	71	1.61	94	118	66	1	103	0	191	112	33	230	95	0	27.4	1	28	1	4.02897	1
79	2	59	1.63	94	148	71	1	97	0	170	102.8	37	151	95	1	22.2	0	27.2	0	3.89292	1
62	1	76	1.72	95	134	76	0	105	0	209	154.4	36	93	95	0	25.7	1	24.1	0	1.54758	0
51	1	88	1.81	95	149	99	1	101	0	200	127	47	130	95	0	26.9	1	21	0	1.61557	0
25	2	58	1.59	95	112	66	0	79	0	180	115	53	60	95	1	22.9	0	29.4	0	1.06264	0
51	1	74	1.74	96	125	82	0	86	0	226	167	34	125	95	0	24.4	0	23.8	0	2.26536	1
50	1	73	1.69	96	121	84	0	90	0	249	176.8	47	126	95	0	25.6	1	25.7	0	1.60944	0
48	1	80	1.74	97	136	83	0	82	0	193	125.8	44	116	95	0	26.4	1	24.3	0	1.55608	0
53	1	71	1.62	97	126	83	0	102	0	215	140.4	43	158	95	0	27.1	1	29	1	2.13729	1
50	1	72	1.63	97	124	76	1	100	0	187	108.4	40	193	95	0	27.1	1	28.6	1	2.80654	1
80	2	71	1.58	97	190	89	1	105	1	123	64.8	42	81	95	1	28.4	0	30.8	0	1.6085	1
64	2	62	1.44	97	144	89	1	164	1	222	147.8	43	156	95	1	29.9	1	38.1	1	2.93653	1
41	1	76	1.75	98	128	71	0	87	0	131	79.8	31	101	95	0	24.8	0	24.3	0	1.99005	1
25	1	79	1.66	98	127	72	0	96	0	240	133.8	39	336	95	0	28.7	1	27.8	1	4.8503	1
54	1	71	1.74	98	157	90	1	88	0	285	209.6	38	187	95	0	23.5	0	24.7	0	3.09342	1
35	2	63	1.58	98	110	76	0	98	0	154	84.6	47	112	95	1	25.2	0	31.3	1	2.12532	1
54	2	57	1.51	98	117	81	0	78	0	206	118.6	71	82	95	1	25	0	34.8	1	1.03454	0
69	2	64	1.58	98	141	73	1	99	0	179	111.6	42	127	95	1	25.6	0	31.3	1	2.67368	1
61	2	70	1.62	99	119	74	0	104	0	192	110.8	49	161	95	1	26.7	0	30	0	2.83819	1
78	1	78	1.8	100	107	69	0	105	1	122	65.6	42	72	95	0	24.1	0	23.4	0	1.06332	0
63	1	73	1.68	100	124	70	0	113	0	165	105	32	140	95	0	25.9	1	27.9	1	2.60975	1
68	1	75	1.73	100	121	76	1	104	0	140	73	57	50	95	0	25.1	0	25.9	1	0.532319	0
31	1	81	1.7	100	153	96	1	88	0	234	#NULL!	24	607	95	0	28	1	27.1	1	14.4417	1
68	2	68	1.58	100	118	75	0	105	1	236	135.6	46	272	95	1	27.2	0	32.4	1	5.05461	1
54	1	76	1.69	101	138	83	0	80	0	173	124.8	37	56	95	0	26.6	1	28	1	0.889587	0
37	1	83	1.74	102	138	72	0	84	0	180	109.6	33	187	95	0	27.4	1	26.4	1	3.27572	1
44	1	81	1.64	102	117	79	0	82	0	187	135.8	34	86	95	0	30.1	1	30.6	1	1.38508	0
27	1	87	1.77	102	142	72	1	85	0	191	130	49	60	95	0	27.8	1	25.3	0	0.70205	0
60	2	68	1.54	102	103	69	1	100	0	201	128.4	51	108	95	1	28.7	0	35.4	1	1.75552	1
37	1	81	1.68	103	133	82	0	99	0	223	137.8	39	231	95	0	28.7	1	29.3	1	3.33458	1
51	2	72	1.61	103	124	82	0	92	0	251	152.8	51	236	95	1	27.8	0	32.4	1	3.90696	1
45	2	67	1.56	103	127	86	1	98	0	150	98.6	36	77	95	1	27.5	0	34.9	1	1.81705	1
47	1	71	1.64	104	121	67	1	99	0	129	70	51	40	95	0	26.4	1	31.5	1	0.462931	0
31	2	74	1.68	104	114	67	0	95	0	266	187	36	215	95	1	26.2	0	29.8	0	5.21349	1
42	2	73	1.59	104	128	78	0	79	0	197	121.6	44	157	95	1	28.9	1	33.9	1	2.94613	1
37	1	89	1.82	105	125	74	0	90	0	179	113.4	39	133	95	0	26.9	1	24.8	0	1.9919	1
30	1	78	1.77	105	120	62	0	80	0	159	93.4	50	78	95	0	24.9	0	26.6	1	0.950791	0
32	2	76	1.67	106	120	79	0	88	0	182	120.2	44	89	95	1	27.3	0	31.1	0	1.72549	1
32	2	66	1.61	106	109	67	0	76	0	168	117.4	36	73	95	1	25.5	0	33.9	1	1.79684	1
23	2	71	1.68	107	107	63	0	94	0	183	110.8	44	141	95	1	25.2	0	31.1	0	2.85806	1
27	2	70	1.57	108	124	78	0	79	0	183	105.6	56	107	95	1	28.4	0	36.9	1	1.5936	1
52	2	83	1.57	108	127	85	0	83	0	248	188	40	100	95	1	33.7	1	36.9	1	1.88284	1
34	2	77	1.66	110	109	69	0	81	0	222	148.8	43	151	95	1	27.9	0	33.4	1	2.9588	1
69	1	67	1.7	67	89	59	1	82	0	253	#NULL!	32	423	96	0	23.2	0	12.2	0	8.45377	1
75	1	67	1.54	91	119	75	1	100	0	233	164.2	43	129	96	0	28.3	1	29.6	1	1.72054	0
62	2	62	1.57	91	140	85	1	131	1	174	92.8	50	156	96	1	25.2	0	28.3	0	2.81195	1
68	2	59	1.48	91	152	91	1	82	0	265	178	53	170	96	1	26.9	0	32.5	1	2.78812	1
65	1	65	1.59	92	151	91	1	88	0	299	215.8	44	196	96	0	25.7	1	27.9	1	2.69665	1
64	2	60	1.51	94	141	83	1	87	0	181	115.2	37	144	96	1	26.3	0	32.7	1	3.42595	1
49	1	78	1.81	95	126	75	0	89	0	257	188.2	48	104	96	0	23.8	0	21	0	1.36713	0
66	2	63	1.58	95	93	59	0	98	0	312	227.2	54	154	96	1	25.2	0	29.8	0	2.57027	1
54	2	60	1.51	96	160	91	1	102	0	190	109.4	63	88	96	1	26.3	0	33.7	1	1.2296	0
45	1	77	1.75	97	128	79	0	101	0	241	139.4	36	328	96	0	25.1	0	23.9	0	5.58722	1
73	1	74	1.61	97	118	76	1	93	0	233	129.2	32	359	96	0	28.5	1	29.5	1	6.40816	1
37	1	78	1.83	98	116	75	0	89	0	184	125.4	31	138	96	0	23.3	0	21.6	0	2.84052	1
57	1	77	1.76	98	123	82	0	95	0	222	150	45	135	96	0	24.9	0	24	0	1.84769	0
46	1	79	1.69	100	139	82	0	97	0	249	192.6	42	72.2	96	0	27.7	1	27.5	1	0.998016	0
26	1	90	1.74	100	140	87	1	94	0	200	124.4	31	223	96	0	29.7	1	25.6	0	4.01191	1
52	1	71	1.6	100	162	93	1	89	0	220	148.4	32	198	96	0	27.7	1	31.4	1	3.59224	1
45	2	65	1.63	100	120	75	0	84	0	241	176.6	38	132	96	1	24.5	0	30.1	0	3.17893	1
35	2	72	1.61	100	118	88	0	88	0	233	165.2	40	139	96	1	27.8	0	31	0	2.96483	1
72	2	58	1.55	100	118	64	0	112	1	239	162.6	60	82	96	1	24.1	0	33.8	1	1.26181	0
53	2	64	1.61	100	105	58	1	89	0	254	178.8	54	106	96	1	24.7	0	31	0	1.78853	1
51	2	73	1.61	100	143	87	1	97	0	250	169.2	41	199	96	1	28.2	0	31	0	4.10738	1
62	2	74	1.59	100	115	71	1	98	0	243	146.8	60	181	96	1	29.3	1	31.9	1	2.49694	1
57	2	64	1.58	100	108	70	1	98	0	280	202.4	50	138	96	1	25.6	0	32.4	1	2.46611	1
48	2	67	1.57	100	134	90	1	98	0	240	138	48	270	96	1	27.2	0	32.8	1	4.859	1
37	2	65	1.48	100	130	91	1	94	0	216	150.2	48	89	96	1	29.7	1	37.5	1	1.5226	0
27	1	87	1.86	101	123	72	0	85	0	194	110.2	40	219	96	0	25.1	0	21.8	0	3.35744	1
58	1	84	1.78	101	127	66	0	93	0	173	113.8	36	116	96	0	26.5	1	24.5	0	1.91786	#NULL!
47	1	77	1.71	101	148	94	1	79	0	192	121.2	44	134	96	0	26.3	1	27.2	1	1.82029	0
49	2	64	1.58	101	110	71	0	85	0	186	108.8	56	106	96	1	25.6	0	32.9	1	1.6913	1
52	2	67	1.56	101	111	72	0	85	0	274	208.8	37	141	96	1	27.5	0	33.8	1	3.27148	1
53	2	76	1.74	101	125	70	1	92	0	244	165	45	170	96	1	25.1	0	26	0	3.41217	1
49	1	79	1.63	102	168	98	1	106	0	259	#NULL!	32	406	96	0	29.7	1	31	1	7.07594	1
50	2	69	1.57	102	104	74	1	119	1	156	86.2	50	99	96	1	28	0	33.9	1	1.68241	1
67	2	66	1.65	103	121	65	0	93	0	151	75.4	63	63	96	1	24.2	0	30.6	0	0.921229	0
35	2	73	1.63	103	133	81	0	83	0	192	112	62	90	96	1	27.5	0	31.5	1	1.24617	0
59	2	72	1.61	103	157	96	1	106	0	281	204.8	56	101	96	1	27.8	0	32.4	1	1.53879	0
27	1	88	1.74	104	121	73	0	101	0	200	132.6	31	182	96	0	29.1	1	27.3	1	3.31342	1
55	1	78	1.57	104	131	74	0	104	0	192	107.2	69	79	96	0	31.6	1	34.9	1	0.615518	0
52	2	64	1.5	104	108	71	0	88	0	245	171.6	53	102	96	1	28.4	0	38.6	1	1.62202	1
64	2	76	1.69	105	143	95	1	98	0	241	151	36	270	96	1	26.6	0	29.8	0	6.56043	1
29	1	97	1.84	107	125	77	0	90	0	161	98	32	155	96	0	28.7	1	24.9	0	2.75564	1
37	2	88	1.71	107	130	81	0	98	0	249	164.4	48	183	96	1	30.1	1	29.9	0	3.10621	1
33	1	93	1.84	110	125	85	0	88	0	257	193	40	120	96	0	27.5	1	26.1	1	1.74886	0
32	1	88	1.8	110	130	77	0	78	0	220	154.4	49	83	96	0	27.2	1	27.5	1	0.993582	0
31	2	70	1.51	110	111	65	0	73	0	210	146.2	42	109	96	1	30.7	1	41.3	1	2.08989	1
29	1	93	1.78	111	134	73	0	98	0	289	206.8	43	196	96	0	29.4	1	28.7	1	2.55722	1
18	2	76	1.62	111	120	53	0	86	0	163	97	48	90	96	1	29	1	35.8	1	1.56129	#NULL!
18	1	95	1.87	112	119	60	0	99	0	155	85	54	80	96	0	27.2	1	25.8	0	0.868996	0
38	2	87	1.53	113	110	78	0	85	0	206	138.4	43	123	96	1	37.2	1	41.7	1	2.04595	1
79	1	65	1.65	90	132	69	1	90	0	244	148.6	48	237	97	1	23.9	0	24.5	0	3.14094	1
78	2	60	1.54	90	142	86	1	106	0	223	130.6	52	202	97	1	25.3	0	29.1	0	3.52988	1
63	1	71	1.63	91	160	74	1	103	0	162	96	34	160	97	1	26.7	1	25.7	0	2.81826	1
57	1	81	1.63	92	140	91	1	111	0	204	135.4	38	153	97	1	30.5	1	26.2	1	2.23373	1
62	2	63	1.52	94	124	60	1	175	1	241	172	46	115	97	1	27.3	0	32.2	1	2.17753	1
63	1	69	1.66	95	120	73	0	241	1	239	153.4	56	148	97	1	25	0	26.4	1	1.64112	0
72	1	65	1.58	95	130	91	1	77	0	141	80.2	45	79	97	1	26	1	29.8	1	1.06699	0
55	2	63	1.58	95	128	79	0	93	0	199	95.8	86	86	97	1	25.2	0	29.8	0	0.910652	0
60	2	63	1.54	95	110	65	1	332	1	170	72.2	33	324	97	1	26.6	0	31.7	1	8.67766	1
60	1	79	1.77	96	117	70	1	93	0	160	98	41	105	97	1	25.2	0	22.8	0	1.5834	0
47	2	67	1.56	96	128	80	0	72	0	182	117	32	165	97	1	27.5	0	31.3	1	4.47261	1
42	2	66	1.51	96	119	78	0	80	0	193	130	43	101	97	1	28.9	1	33.7	1	1.98019	1
64	2	70	1.65	96	119	68	1	216	1	280	195.8	52	161	97	1	25.7	0	27.3	0	2.7893	1
50	1	79	1.66	97	145	94	1	105	0	229	175.2	31	114	97	1	28.7	1	27.4	1	2.1139	1
63	2	72	1.57	97	120	60	1	106	0	167	113.4	34	98	97	1	29.2	1	31.3	1	2.41543	1
42	1	78	1.82	98	164	112	1	97	0	199	83.8	44	356	97	1	23.5	0	21.9	0	5.1931	1
42	1	82	1.7	98	140	93	1	168	1	204	115.4	32	283	97	1	28.4	1	26.2	1	5.11449	1
58	2	68	1.49	99	107	76	0	97	0	267	196.2	40	154	97	1	30.6	1	36.4	1	3.13869	1
52	2	78	1.61	99	122	80	1	90	0	251	158	60	165	97	1	30.1	1	30.5	0	2.26388	1
33	1	77	1.76	100	122	75	0	88	0	144	87.8	37	96	97	1	24.9	0	24.8	0	1.61465	0
40	1	76	1.61	100	113	72	0	94	0	200	140.6	36	117	97	1	29.3	1	31	1	1.84597	0
41	1	83	1.74	100	139	80	1	89	0	224	143	43	190	97	1	27.4	1	25.6	0	2.60803	1
59	1	81	1.72	100	122	92	1	90	0	243	174.4	51	88	97	1	27.4	1	26.3	1	1.01845	0
52	2	75	1.63	100	120	72	0	95	0	212	141.4	37	168	97	1	28.2	0	30.1	0	3.88243	1
78	2	64	1.45	100	139	61	1	88	0	229	159.2	41	144	97	1	30.4	1	39.3	1	2.87445	1
59	1	89	1.77	101	128	83	0	108	0	138	73.4	39	128	97	1	28.4	1	24.9	0	1.89806	0
35	1	79	1.76	101	123	69	0	95	0	233	143	56	170	97	1	25.5	0	25.3	0	1.86484	0
30	1	89	1.85	101	139	88	1	104	0	251	153.2	43	274	97	1	26	1	22.1	0	3.87283	1
66	2	67	1.5	101	132	79	0	76	0	223	154.6	51	87	97	1	29.8	1	37	1	1.41264	0
38	2	69	1.61	102	142	89	1	85	0	265	169.6	61	162	97	1	26.6	0	31.9	1	2.34724	1
31	2	68	1.67	103	106	66	0	89	0	172	103	56	65	97	1	24.4	0	29.7	0	1.07566	0
35	1	87	1.78	104	132	77	0	86	0	126	55.4	43	138	97	1	27.5	1	25.8	0	1.89036	0
65	2	64	1.53	104	109	68	0	93	0	180	112.8	40	136	97	1	27.3	0	37	1	2.96144	1
29	2	64	1.67	104	122	92	1	81	0	212	140.6	52	97	97	1	22.9	0	30.2	0	1.78783	1
47	2	68	1.61	104	153	107	1	93	0	197	74	60	315	97	1	26.2	0	32.9	1	4.67951	1
53	1	90	1.82	106	162	99	1	106	0	162	102.6	34	127	97	1	27.2	1	25.2	0	2.21384	1
27	1	82	1.72	107	125	78	0	92	0	156	89.6	39	137	97	1	27.7	1	29.4	1	2.06066	1
45	2	72	1.62	107	139	91	1	94	0	161	102.6	42	82	97	1	27.4	0	33.9	1	1.69703	1
55	2	64	1.46	109	131	83	1	80	0	166	102.2	51	64	97	1	30	1	43.8	1	1.0351	0
31	2	83	1.76	110	130	79	0	89	0	171	115	38	90	97	1	26.8	0	29.1	0	2.08453	1
32	2	71	1.62	110	116	75	0	84	0	202	127.4	57	88	97	1	27.1	0	35.3	1	1.35032	0
49	2	81	1.58	111	114	73	1	89	0	217	141.8	54	106	97	1	32.4	1	37.9	1	1.54629	0
37	2	75	1.47	111	140	106	1	96	0	194	133.8	42	91	97	1	34.7	1	44.3	1	1.63621	1
57	2	85	1.67	118	127	81	0	101	0	184	116	44	120	97	1	30.5	1	36.7	1	2.22771	1
49	2	64	1.54	93	142	92	1	99	0	238	152.8	34	256	98	1	27	0	30.7	0	6.66727	1
66	2	50	1.38	93	133	72	1	96	0	163	94	54	75	98	1	26.3	0	39.4	1	1.24808	0
47	2	73	1.71	94	115	75	0	95	0	206	138.4	30	188	98	1	25	0	24	0	5.79069	1
61	2	66	1.52	94	117	68	1	110	0	197	120.4	45	158	98	1	28.6	0	32.2	1	3.00867	1
32	1	76	1.75	95	139	74	0	86	0	208	140.2	50	89	98	1	24.8	0	23	0	1.12157	0
55	1	80	1.76	95	134	82	1	96	0	200	128.6	46	127	98	1	25.8	1	22.7	0	1.70253	0
54	2	62	1.64	95	134	79	0	100	0	242	158.4	59	123	98	1	23.1	0	27.2	0	2.00951	1
70	2	62	1.59	95	127	70	0	90	1	221	144.8	47	146	98	1	24.5	0	29.4	0	2.90202	1
36	1	83	1.78	97	142	88	1	98	0	165	111.6	29	122	98	1	26.2	1	22.8	0	2.57231	1
50	2	65	1.55	97	118	77	0	279	1	269	173	58	190	98	1	27.1	0	32.3	1	2.89473	1
64	2	64	1.51	97	134	84	0	109	0	214	146.6	44	117	98	1	28.1	0	34.3	1	2.3018	1
42	2	63	1.57	97	128	82	1	102	0	204	114.4	56	168	98	1	25.6	0	31.3	1	2.7364	1
47	1	80	1.68	98	116	82	0	135	1	183	107	37	195	98	1	28.3	1	27	1	3.08554	1
74	1	70	1.7	98	127	65	1	90	0	172	109.4	47	78	98	1	24.2	0	26.2	1	1.05954	0
64	2	61	1.6	98	146	83	1	84	0	211	147	36	140	98	1	23.8	0	30.4	0	3.68989	1
60	2	58	1.53	98	128	87	1	95	0	173	97.6	51	122	98	1	24.8	0	33.8	1	2.22013	1
21	1	86	1.77	99	132	88	0	92	0	168	99.8	37	156	98	1	27.5	1	24	0	2.50906	1
50	1	85	1.83	99	147	89	1	77	0	169	99.6	42	137	98	1	25.4	0	22	0	2.0288	1
60	1	79	1.75	99	163	89	1	120	1	175	121.2	36	89	98	1	25.8	1	24.8	0	1.52453	0
84	1	66	1.61	99	146	59	1	93	0	127	68.4	44	73	98	1	25.5	0	30.5	1	1.02969	0
60	2	72	1.57	100	125	83	1	85	0	184	134.6	28	107	98	1	29.2	1	32.8	1	3.2354	1
47	2	67	1.52	101	139	95	1	97	0	193	127	30	180	98	1	29	1	35.9	1	5.10022	1
45	2	67	1.57	102	127	78	0	88	0	240	169.2	47	119	98	1	27.2	0	33.9	1	2.23269	1
60	2	68	1.55	102	126	72	0	91	0	287	205	50	160	98	1	28.3	0	34.9	1	2.75878	1
48	2	73	1.63	102	131	85	1	84	0	235	140	31	320	98	1	27.5	0	31	0	9.04627	1
55	2	74	1.56	102	141	77	1	106	0	172	114.6	34	117	98	1	30.4	1	34.3	1	2.84536	1
71	2	71	1.56	102	143	73	1	110	1	199	112.4	42	223	98	1	29.2	1	34.3	1	4.49528	1
60	2	68	1.46	102	115	68	1	91	0	221	162.6	41	87	98	1	31.9	1	39.8	1	1.70474	1
43	2	69	1.57	103	130	81	0	95	0	221	140.2	56	124	98	1	28	0	34.4	1	1.92068	1
21	2	81	1.74	104	109	66	0	85	0	179	114.6	46	92	98	1	26.8	0	27.3	0	1.77841	1
49	2	70	1.59	104	111	68	0	79	0	252	177.6	46	142	98	1	27.7	0	33.9	1	2.69415	1
46	1	83	1.65	105	140	83	1	91	0	251	98.2	45	539	98	1	30.5	1	31.5	1	6.71357	1
47	2	72	1.6	105	134	84	1	83	0	158	94.4	37	133	98	1	28.1	0	33.9	1	3.11161	1
31	1	83	1.74	106	144	90	1	97	0	247	183.4	45	93	98	1	27.4	1	28.2	1	1.2324	0
27	1	90	1.8	107	134	68	1	84	0	194	123.8	46	121	98	1	27.8	1	26.3	1	1.55576	0
51	2	78	1.62	107	98	68	0	80	0	345	246.8	48	251	98	1	29.7	1	33.9	1	4.38354	1
53	2	73	1.58	107	117	68	0	100	0	228	156.2	42	149	98	1	29.2	1	35.9	1	3.00358	1
41	1	93	1.78	108	134	90	1	88	0	148	98	38	60	98	1	29.4	1	27.5	1	0.904279	0
26	2	81	1.62	109	121	80	0	76	0	194	124.6	53	82	98	1	30.9	1	34.9	1	1.26695	0
79	2	71	1.48	111	125	68	1	105	0	200	128.4	52	98	98	1	32.4	1	43.6	1	1.49988	0
21	1	101	1.79	112	141	91	1	86	0	168	103.4	32	163	98	1	31.5	1	28.8	1	2.80079	1
40	2	91	1.6	114	110	74	0	90	0	203	128.6	58	82	98	1	35.5	1	38.3	1	1.06337	0
66	2	80	1.51	115	126	85	0	94	0	179	102.4	61	78	98	1	35.1	1	44	1	0.968622	0
69	1	71	1.66	92	115	83	1	129	1	106	58	32	80	99	1	25.8	1	25	0	1.55739	0
68	2	66	1.57	93	106	70	1	98	0	265	164	65	180	99	1	26.8	0	29.3	0	2.48754	1
34	2	59	1.49	94	111	67	0	93	0	185	116.6	52	82	99	1	26.6	0	33.7	1	1.42248	0
58	1	78	1.61	95	138	84	1	118	0	227	#NULL!	33	513	99	1	30.1	1	28.5	1	8.87093	1
61	1	76	1.66	96	143	79	1	90	0	262	190.2	51	104	99	1	27.6	1	26.9	1	1.2234	0
69	2	69	1.5	96	117	69	1	81	0	230	160	49	105	99	1	30.7	1	34.3	1	1.77952	1
76	1	75	1.61	98	157	79	1	91	0	176	97	49	150	99	1	28.9	1	30	1	1.78879	0
19	2	83	1.53	98	121	76	0	89	0	193	90.4	41	308	99	1	35.4	1	33.8	1	5.71804	1
47	1	86	1.77	99	164	105	1	91	0	254	195.6	40	92	99	1	27.5	1	24	0	1.38269	0
70	2	73	1.59	100	160	83	1	104	0	217	139.8	45	161	99	1	28.9	1	31.9	1	3.07844	1
53	1	93	1.86	101	129	87	1	97	0	227	143.8	50	166	99	1	26.9	1	21.8	0	2.02083	1
80	1	76	1.73	101	116	67	1	97	0	178	112.4	46	98	99	1	25.4	0	26.4	1	1.33858	0
68	1	84	1.67	102	148	93	1	86	0	127	75.8	35	81	99	1	30.1	1	29.3	1	1.32064	0
58	2	70	1.58	102	127	76	1	117	0	164	86.6	34	217	99	1	28	0	33.4	1	5.59257	1
38	2	73	1.64	103	107	69	0	93	0	222	140.6	57	122	99	1	27.1	0	31	0	1.91063	1
42	2	71	1.64	103	136	86	0	85	0	169	112.8	33	116	99	1	26.4	0	31	0	3.18427	1
42	1	92	1.81	104	148	93	1	219	1	200	89.4	41	348	99	1	28.1	1	24.7	0	5.04039	1
40	2	69	1.62	105	107	69	0	77	0	209	141.2	42	129	99	1	26.3	0	32.9	1	2.78821	1
51	2	65	1.47	105	119	78	0	95	0	230	158.2	49	114	99	1	30.1	1	40.9	1	1.95476	1
24	1	91	1.88	106	158	76	1	89	0	130	79	36	75	99	1	25.7	1	23.1	0	1.3006	0
29	2	74	1.63	106	113	73	0	86	0	161	82.2	65	69	99	1	27.9	0	32.9	1	0.932083	0
50	2	74	1.62	107	112	67	0	98	0	174	87.4	71	78	99	1	28.2	0	33.9	1	0.958729	0
47	2	78	1.64	107	140	88	1	83	0	193	103.8	69	101	99	1	29	1	32.9	1	1.25695	0
51	2	76	1.6	107	128	82	1	113	0	177	112.4	43	108	99	1	29.7	1	34.9	1	2.12695	1
52	2	69	1.51	107	122	82	1	98	0	177	111	52	70	99	1	30.3	1	39.7	1	1.12663	0
44	2	75	1.51	107	138	91	1	86	0	269	198.2	50	104	99	1	32.9	1	39.7	1	1.65674	1
58	2	76	1.66	109	107	74	0	91	0	286	178.6	42	327	99	1	27.6	0	33	1	6.87849	1
51	2	82	1.59	111	135	82	1	93	0	188	119.4	35	168	99	1	32.4	1	37.4	1	3.85908	1
67	2	84	1.53	113	148	77	1	95	0	256	138	86	160	99	1	35.9	1	41.7	1	1.40367	0
31	2	84	1.64	115	110	75	0	88	0	178	111.2	53	69	99	1	31.2	1	36.8	1	1.07077	0
61	2	91	1.55	120	122	71	1	98	0	207	138	49	100	99	1	37.9	1	44.2	1	1.4874	0
73	2	66	1.59	92	155	75	1	96	1	233	136	45	260	100	1	26.1	0	27.9	0	5.3205	1
77	1	69	1.61	94	139	89	1	107	0	205	137	51	85	100	1	26.6	1	28	1	1.03116	0
82	1	66	1.56	95	179	111	1	86	0	190	122.2	40	139	100	1	27.1	1	30.8	1	2.12767	1
53	2	63	1.55	95	117	84	0	84	0	195	110.2	55	149	100	1	26.2	0	31.2	0	2.48939	1
66	1	73	1.72	96	164	78	1	104	0	144	89.4	35	98	100	1	24.7	0	24.6	0	1.80421	0
65	1	73	1.61	97	130	73	0	91	0	146	91.6	35	97	100	1	28.2	1	29.5	1	1.65904	0
56	2	58	1.55	98	109	69	0	93	0	238	147.6	45	227	100	1	24.1	0	32.8	1	4.85147	1
50	1	84	1.71	99	96	62	0	92	0	186	115.2	35	179	100	1	28.7	1	26.3	1	3.03078	1
69	2	65	1.46	99	139	75	1	111	1	196	115.6	52	142	100	1	30.5	1	38.1	1	2.29956	1
50	1	78	1.69	100	115	76	0	104	0	187	110.4	35	208	100	1	27.3	1	27.5	1	3.62366	1
48	2	69	1.55	100	118	76	0	87	0	181	125	44	60	100	1	28.7	0	33.8	1	1.18994	0
62	1	82	1.71	101	122	73	0	87	0	211	144	30	185	100	1	28	1	27.2	1	3.70653	1
43	2	71	1.52	101	125	79	0	105	0	152	92.2	41	94	100	1	30.7	1	35.9	1	1.92317	1
47	2	75	1.59	101	131	80	1	89	0	173	98.2	41	169	100	1	29.7	1	32.4	1	3.52589	1
38	2	69	1.51	101	140	89	1	89	0	206	144.6	49	62	100	1	30.3	1	36.4	1	1.06966	0
44	1	85	1.78	102	101	68	0	92	0	125	63	34	140	100	1	26.8	1	25	0	2.53694	1
57	1	84	1.62	102	131	84	1	99	0	204	125.4	30	243	100	1	32	1	31.5	1	4.50187	1
57	1	73	1.56	102	166	98	1	94	0	207	141.2	48	89	100	1	30	1	34.3	1	1.07085	0
49	2	72	1.57	102	137	93	1	86	0	216	136.4	52	138	100	1	29.2	1	33.9	1	2.29272	1
68	2	68	1.52	102	140	82	1	86	0	191	114.4	49	138	100	1	29.4	1	36.4	1	2.42343	1
22	1	82	1.72	103	128	53	0	92	0	179	115	44	100	100	1	27.7	1	27.7	1	1.37444	0
52	1	82	1.67	104	145	78	1	78	0	321	229	32	300	100	1	29.4	1	30.2	1	5.47873	1
64	2	70	1.54	104	134	73	0	99	0	162	108.6	34	97	100	1	29.5	1	36.4	1	2.45006	1
28	1	94	1.88	105	137	84	0	91	0	152	85.4	46	103	100	1	26.6	1	22.7	0	1.38535	0
36	1	92	1.77	105	130	72	0	82	0	134	85.2	34	74	100	1	29.4	1	26.6	1	1.27192	0
68	1	85	1.78	105	143	86	1	97	0	263	195.6	45	112	100	1	26.8	1	26.2	1	1.53344	0
31	1	91	1.76	105	140	85	1	89	0	164	112	32	102	100	1	29.4	1	27	1	1.86277	0
47	2	77	1.59	105	114	71	0	92	0	237	160	52	125	100	1	30.5	1	34.4	1	2.02426	1
63	2	72	1.54	106	120	86	0	#NULL!	0	#NULL!	#NULL!	#NULL!	#NULL!	100	1	30.4	1	37.5	1	#NULL!	#NULL!
52	2	76	1.55	106	121	71	1	75	0	154	97.4	42	73	100	1	31.6	1	36.9	1	1.43299	0
34	2	75	1.59	108	126	79	0	80	0	210	148.6	44	87	100	1	29.7	1	35.9	1	1.69135	1
36	2	65	1.51	108	120	85	0	85	0	221	132	50	195	100	1	28.5	0	40.2	1	3.41701	1
47	2	87	1.64	108	164	107	1	85	0	181	97.8	56	136	100	1	32.3	1	33.4	1	1.97594	1
39	2	79	1.61	109	113	75	0	93	0	217	141.2	53	114	100	1	30.5	1	35.4	1	1.81129	1
30	2	82	1.73	112	112	63	0	81	0	199	139.8	41	91	100	1	27.4	0	31.2	0	1.98889	1
39	2	86	1.74	112	127	82	1	82	0	247	168	66	65	100	1	28.4	0	30.8	0	0.864629	0
24	2	78	1.66	113	137	85	1	98	0	154	92.4	44	88	100	1	28.3	0	34.8	1	1.75943	1
56	2	82	1.65	113	114	71	1	99	1	178	119.6	32	132	100	1	30.1	1	35.3	1	3.50085	1
41	2	82	1.57	113	135	95	1	86	0	140	73	34	165	100	1	33.3	1	39.4	1	3.87567	1
61	2	64	1.47	93	144	90	1	105	0	242	168.8	36	186	101	1	29.6	1	34.2	1	4.47256	1
35	2	65	1.53	94	114	64	0	73	0	194	133.8	49	56	101	1	27.8	0	31.7	1	1.02586	0
67	1	78	1.62	95	151	95	1	122	1	160	92.6	37	152	101	1	29.7	1	28.1	1	2.41046	1
81	1	71	1.68	96	155	70	1	136	1	254	168.4	42	218	101	1	25.2	0	26.1	1	3.34151	1
66	1	71	1.55	96	139	68	1	99	0	189	104.8	54	151	101	1	29.6	1	31.7	1	1.64398	0
62	2	77	1.61	99	141	87	1	139	1	242	#NULL!	38	522	101	1	29.7	1	30.5	0	11.8679	1
50	2	68	1.57	99	143	94	1	91	0	254	159.2	69	129	101	1	27.6	0	32.3	1	1.68508	1
70	2	67	1.59	100	135	81	0	92	0	260	176.8	44	196	101	1	26.5	0	31.9	1	4.10808	1
49	2	68	1.52	101	133	85	0	119	0	208	140	51	85	101	1	29.4	1	35.9	1	1.44849	0
55	2	73	1.57	101	123	81	1	106	0	268	189.4	40	193	101	1	29.6	1	33.3	1	4.1768	1
43	1	86	1.72	102	130	80	0	83	0	209	155.2	41	64	101	1	29.1	1	27.2	1	0.926859	0
54	1	86	1.68	102	123	68	0	101	0	192	127.4	44	103	101	1	30.5	1	28.8	1	1.35225	0
36	2	75	1.64	102	117	75	0	97	0	197	130.2	35	159	101	1	27.9	0	30.6	0	4.06944	1
45	2	79	1.57	103	108	67	0	128	1	224	149.8	51	116	101	1	32	1	34.4	1	1.87969	1
26	2	87	1.71	103	123	80	1	70	0	230	120	56	270	101	1	29.8	1	28.1	0	4.15726	1
24	1	82	1.74	104	153	85	1	97	0	146	71.8	53	106	101	1	27.1	1	27.3	1	1.23681	0
53	1	84	1.73	106	141	89	1	105	0	212	139.2	32	204	101	1	28.1	1	28.6	1	3.8622	1
53	2	73	1.51	106	129	83	0	87	0	191	116.4	45	148	101	1	32	1	39.1	1	2.71799	1
47	2	86	1.68	110	128	78	1	81	0	205	123.6	58	117	101	1	30.5	1	32.5	1	1.71569	1
30	2	80	1.67	111	102	64	0	88	0	150	85.8	50	71	101	1	28.7	0	33.4	1	1.25152	0
47	2	83	1.6	112	124	79	0	97	1	186	110.6	56	97	101	1	32.4	1	37.3	1	1.42073	0
58	2	81	1.59	112	130	77	0	92	0	162	104.8	39	91	101	1	32	1	37.9	1	1.9283	1
29	2	79	1.68	114	85	53	0	97	0	156	77.2	58	104	101	1	28	0	34.4	1	1.60296	1
56	2	79	1.6	114	130	78	0	91	0	158	94	40	120	101	1	30.9	1	38.3	1	2.53185	1
70	2	56	1.42	88	146	74	1	102	1	216	142.2	33	204	102	1	27.8	0	34	1	5.6039	1
50	2	63	1.59	90	126	83	0	92	0	189	113	32	220	102	1	24.9	0	26.9	0	6.62654	1
69	2	69	1.68	91	145	78	1	151	1	234	163.2	38	164	102	1	24.4	0	23.8	0	4.20569	1
67	1	76	1.72	92	120	76	1	163	1	170	93.6	44	162	102	1	25.7	1	22.8	0	2.36817	1
62	1	71	1.57	94	135	82	0	119	0	179	109.6	45	122	102	1	28.8	1	29.8	1	1.63548	0
76	2	65	1.56	96	158	67	1	110	1	286	211.6	46	142	102	1	26.7	0	31.3	1	2.86298	1
55	1	84	1.73	97	111	78	0	89	0	194	127.4	32	173	102	1	28.1	1	24.6	0	3.30773	1
76	1	76	1.69	97	109	71	0	133	1	181	91.4	57	163	102	1	26.6	1	26.2	1	1.80464	0
68	1	85	1.75	98	120	83	0	83	0	200	144.6	36	97	102	1	27.8	1	24.3	0	1.65867	0
51	1	75	1.53	98	142	92	1	96	0	142	61.4	33	238	102	1	32	1	33.8	1	4.08857	1
35	1	78	1.68	100	122	74	0	78	0	198	127.4	44	133	102	1	27.6	1	27.9	1	1.86839	0
58	1	79	1.69	100	142	91	1	98	0	199	134.2	45	99	102	1	27.7	1	27.5	1	1.35707	0
52	1	85	1.69	100	107	75	1	89	0	215	146.2	39	149	102	1	29.8	1	27.5	1	2.25946	1
72	2	63	1.44	100	144	71	1	103	0	189	107.8	36	226	102	1	30.4	1	39.9	1	5.40269	1
56	1	84	1.74	101	144	87	1	90	0	142	84.8	34	116	102	1	27.7	1	26	1	2.10454	1
54	2	77	1.71	102	109	53	0	98	0	166	95.4	46	123	102	1	26.3	0	27.6	0	2.5009	1
40	1	71	1.7	103	134	86	0	95	0	218	145.6	40	162	102	1	24.6	0	28.5	1	2.66768	1
41	1	87	1.67	104	145	81	1	109	0	239	150.4	40	243	102	1	31.2	1	30.2	1	3.49661	1
38	2	76	1.63	104	105	64	0	92	0	217	145.2	39	164	102	1	28.6	0	32	1	3.75045	1
52	2	77	1.59	104	123	83	1	100	0	279	220.6	24	172	102	1	30.5	1	33.9	1	6.15569	1
45	1	93	1.78	106	125	81	0	109	0	163	106	37	100	102	1	29.4	1	26.6	1	1.61104	0
42	2	76	1.6	106	133	83	1	112	0	161	110	37	70	102	1	29.7	1	34.4	1	1.65068	1
20	1	95	1.8	107	130	69	0	86	0	220	144.8	50	126	102	1	29.3	1	26.3	1	1.50512	0
46	1	86	1.75	107	120	83	0	85	0	170	120.6	33	82	102	1	28.1	1	28.2	1	1.52032	0
28	1	89	1.68	107	143	68	1	83	0	163	107	40	80	102	1	31.5	1	31.1	1	1.14458	0
30	2	72	1.55	107	112	68	0	70	0	168	114.4	40	68	102	1	30	1	37.4	1	1.47452	0
39	1	100	1.86	108	129	79	0	92	0	215	153.6	39	112	102	1	28.9	1	24.6	0	1.72895	0
33	2	78	1.68	109	119	72	0	88	0	178	100.2	57	104	102	1	27.6	0	32.1	1	1.6608	1
44	2	80	1.6	110	137	75	1	100	0	189	115.8	39	171	102	1	31.2	1	36.4	1	3.71553	1
37	2	82	1.66	112	127	82	1	80	0	194	118.6	41	172	102	1	29.8	1	34.4	1	3.65304	1
40	2	87	1.68	113	130	78	1	96	0	175	111.6	40	117	102	1	30.8	1	33.9	1	2.49781	1
50	2	79	1.62	113	116	76	1	95	0	251	158	58	175	102	1	30.1	1	36.8	1	2.61192	1
45	2	83	1.52	113	106	70	1	163	1	190	110.6	48	157	102	1	35.9	1	42.3	1	2.54253	1
34	2	84	1.65	115	115	72	0	98	0	161	98.6	33	147	102	1	30.9	1	36.3	1	3.79664	1
39	2	82	1.62	115	130	83	0	78	0	182	94.4	48	198	102	1	31.2	1	37.8	1	3.49553	1
59	2	81	1.54	116	113	73	1	99	0	216	110.2	49	84	102	1	34.2	1	42.7	1	1.37366	0
48	2	90	1.58	120	140	83	1	94	0	188	122.6	53	62	102	1	36.1	1	42.4	1	0.906146	0
54	2	75	1.58	93	143	96	1	147	1	186	95.4	42	243	103	1	30	1	28.8	0	5.06752	1
66	2	74	1.68	95	175	88	1	107	1	383	307.2	35	204	103	1	26.2	0	25.6	0	5.51656	1
68	1	75	1.73	96	129	74	1	93	0	172	113.4	32	133	103	1	25.1	0	24.2	0	2.73459	1
78	1	79	1.72	97	128	80	0	87	0	201	110.4	47	218	103	1	26.7	1	25	0	2.94961	1
79	2	69	1.57	97	113	65	0	84	0	170	97.2	41	159	103	1	28	0	31.3	1	3.53546	1
52	2	74	1.57	97	121	78	1	86	0	237	127.6	54	277	103	1	30	1	31.3	1	4.49288	1
73	1	78	1.62	98	167	98	1	168	1	150	72	56	110	103	1	29.7	1	29.5	1	1.17538	0
74	2	66	1.51	98	134	70	1	132	1	200	123.6	48	142	103	1	28.9	1	34.8	1	2.64829	1
64	2	70	1.52	99	99	60	0	100	0	237	159.4	53	123	103	1	30.3	1	34.8	1	2.02077	1
71	2	64	1.46	101	121	75	1	82	0	208	136.2	42	149	103	1	30	1	39.3	1	3.10724	1
51	1	84	1.64	102	124	88	0	84	0	210	147.4	31	158	103	1	31.2	1	30.6	1	2.96233	1
43	2	78	1.65	102	136	85	0	83	0	214	133.8	40	201	103	1	28.7	0	30.1	0	4.51649	1
50	1	89	1.68	103	117	78	0	105	0	155	91.6	31	162	103	1	31.5	1	29.3	1	3.02	1
36	1	93	1.7	103	148	97	1	80	0	186	103.2	31	259	103	1	32.2	1	28.5	1	4.76487	1
54	2	69	1.54	103	151	76	1	82	0	227	143.4	50	168	103	1	29.1	1	35.9	1	2.99584	1
49	1	96	1.72	104	130	75	0	114	0	300	234.6	34	157	103	1	32.4	1	28.1	1	2.62366	1
56	2	73	1.52	104	127	85	0	92	1	234	146	60	140	103	1	31.6	1	37.5	1	1.98146	1
38	2	75	1.6	104	139	93	1	91	0	239	120.2	85	169	103	1	29.3	1	33.4	1	1.76569	1
53	1	91	1.71	106	146	97	1	73	0	166	113	33	100	103	1	31.1	1	29.4	1	1.76463	0
38	1	86	1.61	107	143	93	1	115	0	253	#NULL!	38	570	103	1	33.2	1	34.4	1	8.39716	1
35	1	90	1.76	108	131	75	0	81	0	230	156.6	43	152	103	1	29.1	1	28.3	1	2.14047	1
41	2	78	1.61	108	115	76	0	94	0	188	106.6	35	232	103	1	30.1	1	34.9	1	5.79438	1
26	2	79	1.59	108	132	84	0	85	0	233	151.8	52	146	103	1	31.2	1	35.9	1	2.40257	1
38	2	79	1.61	108	129	83	1	78	0	196	137.6	42	82	103	1	30.5	1	34.9	1	1.69341	1
57	2	71	1.6	109	119	80	0	87	0	248	163.2	36	244	103	1	27.7	0	35.9	1	6.21714	1
35	2	82	1.62	109	119	97	1	78	0	172	113.2	32	134	103	1	31.2	1	34.9	1	3.58329	1
58	2	74	1.49	109	146	101	1	92	0	149	74	62	65	103	1	33.3	1	41.9	1	0.862383	0
33	1	100	1.85	114	143	80	1	82	0	176	108.8	45	111	103	1	29.2	1	27.3	1	1.49066	0
57	1	85	1.72	96	137	74	1	92	0	282	215.6	44	112	104	1	28.7	1	24.6	0	1.5688	0
72	2	70	1.57	97	135	66	1	98	1	263	171.4	63	143	104	1	28.4	0	31.3	1	2.07247	1
53	1	81	1.63	99	179	107	1	97	0	225	147.2	37	204	104	1	30.5	1	29.6	1	3.27954	1
51	2	74	1.56	100	143	77	1	97	0	237	#NULL!	36	496	104	1	30.4	1	33.3	1	12.0897	1
63	2	78	1.66	101	119	82	0	84	0	251	177	32	210	104	1	28.3	0	29.2	0	6.00405	1
40	2	76	1.56	101	122	80	0	81	0	205	#NULL!	30	481	104	1	31.2	1	33.8	1	13.8531	1
51	1	88	1.77	102	118	73	0	98	0	246	152	33	305	104	1	28.1	1	25.3	0	5.76571	1
36	2	73	1.62	102	145	90	1	70	0	172	106.2	46	99	104	1	27.8	0	31.5	1	1.98923	1
45	1	87	1.77	103	120	84	0	131	1	244	163.8	48	161	104	1	27.8	1	25.7	0	2.10527	1
60	1	88	1.73	103	142	93	1	98	0	270	192.2	44	169	104	1	29.4	1	27.3	1	2.3344	1
33	1	85	1.66	103	142	92	1	97	0	149	80.4	37	158	104	1	30.8	1	30.2	1	2.52536	1
57	1	90	1.65	103	115	87	1	102	0	222	137	33	260	104	1	33.1	1	30.6	1	4.46167	1
61	2	79	1.58	103	128	85	1	132	1	254	162.2	47	224	104	1	31.6	1	33.9	1	4.08652	1
52	2	73	1.51	104	165	105	1	94	0	236	147.8	53	176	104	1	32	1	38	1	2.82584	1
77	1	81	1.68	105	136	72	1	154	1	167	100	35	160	104	1	28.7	1	30.2	1	2.81744	1
45	2	75	1.53	105	112	73	0	211	1	156	71.6	58	132	104	1	32	1	37.5	1	1.93667	1
73	1	85	1.68	106	117	64	1	99	0	241	175.6	39	132	104	1	30.1	1	30.7	1	2.02896	1
49	2	78	1.61	106	153	108	1	97	0	165	91.6	53	102	104	1	30.1	1	33.9	1	1.69866	1
60	2	73	1.56	107	128	78	1	107	0	194	91.4	79	118	104	1	30	1	36.9	1	1.32096	0
30	2	83	1.62	108	138	92	1	89	0	179	120.8	41	86	104	1	31.6	1	34.4	1	1.79853	1
68	2	84	1.53	108	128	80	1	108	0	195	136	34	125	104	1	35.9	1	39.1	1	2.91388	1
52	2	79	1.58	109	141	83	1	90	0	231	143.8	55	161	104	1	31.6	1	36.9	1	2.50996	1
29	1	88	1.8	110	137	89	0	99	0	226	141.8	64	101	104	1	27.2	1	27.5	1	1.00283	0
44	1	100	1.77	110	134	91	1	114	0	302	210.8	46	226	104	1	31.9	1	28.7	1	2.84519	1
27	1	103	1.83	111	128	76	0	84	0	247	176.2	43	139	104	1	30.8	1	26.8	1	1.91167	#NULL!
70	2	76	1.55	111	140	79	1	133	1	171	76.4	51	218	104	1	31.6	1	39.5	1	3.66514	1
51	2	76	1.63	112	123	74	0	91	0	241	149.8	68	116	104	1	28.6	0	35.8	1	1.55126	0
70	2	74	1.57	112	152	80	1	96	0	220	125.4	83	58	104	1	30	1	38.9	1	0.617994	0
54	2	78	1.64	115	120	70	0	#NULL!	0	#NULL!	#NULL!	#NULL!	#NULL!	104	1	29	1	36.8	1	#NULL!	#NULL!
36	2	95	1.69	116	129	82	0	92	0	192	123.8	48	101	104	1	33.3	1	34.8	1	1.74765	1
29	2	84	1.64	117	121	79	0	79	0	151	86	37	140	104	1	31.2	1	37.7	1	3.26926	1
52	2	83	1.55	118	122	79	0	88	0	268	187.8	46	171	104	1	34.5	1	43.1	1	3.02072	1
51	2	85	1.48	120	125	90	1	92	0	194	113.8	51	146	104	1	38.8	1	48.6	1	2.1588	1
53	2	89	1.66	121	104	66	1	84	0	184	104.8	64	76	104	1	32.3	1	38.6	1	1.00482	0
57	2	80	1.51	#NULL!	132	74	1	116	0	223	137.4	35	253	105	1	35.1	1	#NULL!	#NULL!	5.86685	1
50	2	65	1.42	97	119	74	1	119	0	256	178.8	59	91	105	1	32.2	1	39.3	1	1.32013	0
56	1	86	1.73	98	140	88	1	77	0	202	130	36	180	105	1	28.7	1	25.1	0	3.11121	1
59	1	78	1.63	100	139	91	1	128	1	206	139	42	125	105	1	29.4	1	30.1	1	1.82624	0
52	2	75	1.61	101	119	83	0	79	0	192	114	40	190	105	1	28.9	1	31.4	1	4.33476	1
57	1	87	1.69	102	139	93	1	92	0	312	246	39	135	105	1	30.5	1	28.4	1	2.07879	1
51	1	89	1.62	102	140	91	1	87	0	255	173.6	41	202	105	1	33.9	1	31.5	1	2.77587	1
55	1	93	1.71	103	138	87	0	99	0	216	144.6	33	192	105	1	31.8	1	28.1	1	3.40819	1
67	1	84	1.61	104	124	79	1	103	0	119	65.2	43	54	105	1	32.4	1	32.9	1	0.727384	0
30	2	69	1.56	105	122	86	0	82	0	227	147	52	140	105	1	28.4	0	35.9	1	2.48184	1
52	1	91	1.71	106	122	72	1	110	0	223	123.2	42	289	105	1	31.1	1	29.4	1	4.08478	1
60	2	79	1.52	107	140	79	1	167	1	168	94.4	51	113	105	1	34.2	1	39.1	1	1.82765	1
78	2	78	1.52	109	118	61	1	118	0	247	144.4	69	168	105	1	33.8	1	40.2	1	2.02305	1
31	1	107	1.87	110	125	69	0	88	0	169	114.2	40	74	105	1	30.6	1	25	0	1.10885	0
49	1	95	1.76	110	150	90	1	95	0	222	129.8	26	331	105	1	30.7	1	29.1	1	7.6158	1
41	2	90	1.62	113	136	88	0	80	0	218	155.2	39	119	105	1	34.3	1	36.8	1	2.51234	1
77	2	69	1.54	115	180	90	1	107	1	186	121.2	50	74	105	1	29.1	1	42.2	1	1.34522	0
65	2	72	1.5	115	150	75	1	178	1	279	184	44	255	105	1	32	1	44.6	1	4.97913	1
61	2	76	1.56	116	129	86	1	98	0	215	139.6	53	112	105	1	31.2	1	41.5	1	1.84341	1
26	1	112	1.89	117	146	79	1	93	0	179	102	32	225	105	1	31.4	1	27	1	4.15016	1
25	2	91	1.66	117	116	78	0	80	0	233	137	51	225	105	1	33	1	36.7	1	3.72008	1
33	2	97	1.68	117	144	103	1	83	0	227	152.2	45	149	105	1	34.4	1	35.7	1	2.72135	1
61	1	74	1.65	95	144	93	1	100	1	177	95.2	30	259	106	1	27.2	1	26.8	1	5.59158	1
58	1	78	1.67	96	123	74	1	107	0	213	124.2	43	229	106	1	28	1	26.5	1	3.39305	1
52	1	88	1.76	97	138	84	1	94	0	208	135.6	39	167	106	1	28.4	1	23.5	0	2.70615	1
30	1	91	1.79	100	121	80	0	78	0	193	136.2	29	139	106	1	28.4	1	23.8	0	3.02912	1
64	1	84	1.62	101	134	70	1	142	1	213	148	37	140	106	1	32	1	31	1	2.22915	1
58	2	76	1.65	101	134	86	1	95	0	203	132.8	34	181	106	1	27.9	0	29.7	0	5.00483	1
46	1	86	1.66	105	144	95	1	108	0	238	125	41	360	106	1	31.2	1	31.1	1	5.252	1
30	2	87	1.65	105	113	79	0	97	0	191	126	33	160	106	1	32	1	31.5	1	4.20522	1
56	2	75	1.51	106	130	70	1	147	1	265	163.6	51	252	106	1	32.9	1	39.1	1	4.21398	1
37	2	84	1.66	108	114	71	0	91	0	240	167.6	46	132	106	1	30.5	1	32.5	1	2.56142	1
50	2	73	1.54	108	120	85	1	78	0	201	108.6	53	197	106	1	30.8	1	38.5	1	3.2986	1
56	1	94	1.77	109	143	92	1	97	0	213	109.2	49	274	106	1	30	1	28.3	1	3.42326	1
54	1	89	1.68	109	131	82	1	102	0	170	104.2	36	149	106	1	31.5	1	32.1	1	2.46154	1
69	2	82	1.65	109	140	81	1	117	0	205	132	41	160	106	1	30.1	1	33.4	1	3.51068	1
51	2	78	1.51	110	139	82	1	93	0	196	117.8	47	156	106	1	34.2	1	41.3	1	2.76393	1
46	2	81	1.6	115	123	75	0	84	0	212	112.8	53	231	106	1	31.6	1	38.8	1	3.80901	1
51	2	89	1.51	115	130	87	1	91	0	193	103.6	51	192	106	1	39	1	44	1	2.88392	1
50	2	80	1.5	115	115	75	1	105	0	267	183.6	46	187	106	1	35.6	1	44.6	1	3.30138	1
25	1	102	1.76	116	126	63	0	84	0	174	120.2	39	74	106	1	32.9	1	31.7	1	1.09922	0
56	2	74	1.51	121	167	100	1	114	0	235	144.8	49	206	106	1	32.5	1	47.2	1	3.6122	1
27	2	91	1.56	124	120	80	0	84	0	121	63.6	47	52	106	1	37.4	1	45.6	1	0.870777	0
65	1	79	1.59	98	130	82	0	103	0	181	125.8	39	81	107	1	31.2	1	30.9	1	1.25402	0
78	1	72	1.56	99	172	80	1	98	0	246	137.4	45	318	107	1	29.6	1	32.8	1	4.4014	1
54	2	73	1.61	99	113	68	1	80	0	180	116.6	38	127	107	1	28.2	0	30.5	0	3.15231	1
71	1	82	1.69	100	113	78	0	118	0	204	146.6	34	117	107	1	28.7	1	27.5	1	2.18203	1
44	1	94	1.72	101	149	102	1	88	0	214	134.8	46	166	107	1	31.8	1	26.8	1	2.15417	1
61	1	83	1.64	102	124	74	0	96	0	189	128.6	40	102	107	1	30.9	1	30.6	1	1.54854	0
70	1	87	1.67	103	146	82	1	93	0	232	152	55	125	107	1	31.2	1	29.7	1	1.37224	0
55	2	82	1.57	104	154	87	1	97	0	195	126.6	48	102	107	1	33.3	1	34.9	1	1.81587	1
30	1	100	1.78	108	150	105	1	87	0	206	128.2	40	189	107	1	31.6	1	27.5	1	2.83124	1
55	1	98	1.75	108	116	43	1	94	0	156	96.2	34	129	107	1	32	1	28.7	1	2.25633	1
51	2	74	1.58	108	99	71	0	87	0	241	159.8	47	171	107	1	29.6	1	36.4	1	3.33662	1
46	2	81	1.58	108	144	97	1	96	0	153	81.8	50	10.6	107	1	32.4	1	36.4	1	0.184216	#NULL!
51	2	84	1.61	109	125	82	0	90	0	222	153.4	40	143	107	1	32.4	1	35.4	1	3.10647	1
57	2	80	1.58	109	134	90	1	94	0	200	114	52	170	107	1	32	1	36.9	1	2.86224	1
44	2	90	1.67	110	113	75	0	90	0	200	133.2	43	119	107	1	32.3	1	33	1	2.40927	1
61	2	93	1.68	110	165	102	1	89	0	174	106.2	42	129	107	1	33	1	32.5	1	2.63921	1
60	2	77	1.55	111	133	86	0	103	0	199	123.4	56	98	107	1	32	1	39.5	1	1.53214	0
26	2	77	1.48	111	107	72	0	85	0	169	100.6	56	62	107	1	35.2	1	43.6	1	0.914064	0
56	2	86	1.59	115	116	80	0	86	0	217	109.8	64	216	107	1	34	1	39.4	1	2.84728	1
59	2	83	1.52	115	126	73	0	92	0	222	144	54	120	107	1	35.9	1	43.4	1	1.81209	1
47	2	92	1.63	115	131	81	1	88	0	146	92.2	33	104	107	1	34.6	1	37.3	1	2.63002	1
24	2	95	1.63	124	120	68	0	89	0	198	134.8	40	116	107	1	35.8	1	41.6	1	2.36894	1
42	2	99	1.49	132	111	81	1	104	0	205	130	55	100	107	1	44.6	1	54.6	1	1.28581	0
83	1	66	1.56	89	139	79	1	98	0	196	133.2	35	139	108	1	27.1	1	27.7	1	2.62616	1
77	2	66	1.53	98	108	60	1	92	0	169	106.2	31	159	108	1	28.2	0	33.8	1	4.88297	1
53	2	73	1.59	103	123	81	0	93	0	185	112.8	44	141	108	1	28.9	1	33.4	1	3.00796	1
70	1	90	1.67	105	117	73	1	102	0	242	162.8	45	171	108	1	32.3	1	30.7	1	2.26814	1
64	2	77	1.58	105	137	75	1	99	1	180	109.8	50	101	108	1	30.8	1	34.9	1	1.82645	1
32	1	96	1.76	107	136	77	0	91	0	191	122.8	43	126	108	1	31	1	27.8	1	1.79263	0
49	2	74	1.54	108	145	86	1	87	0	241	178.2	45	89	108	1	31.2	1	38.5	1	1.77456	1
46	2	81	1.5	110	155	92	1	108	0	165	105.6	39	102	108	1	36	1	41.9	1	2.14884	1
60	2	78	1.53	111	105	68	0	81	0	241	167.2	39	174	108	1	33.3	1	40.7	1	3.84813	1
26	1	92	1.73	112	123	82	0	85	0	154	96	36	110	108	1	30.7	1	31.2	1	1.88012	0
51	1	95	1.71	112	122	88	1	104	0	160	90.2	29	204	108	1	32.5	1	32.1	1	4.18306	1
31	2	89	1.69	113	113	76	0	90	0	224	153.2	50	104	108	1	31.2	1	33.4	1	1.86628	1
55	2	81	1.62	113	114	76	0	87	0	158	81.6	58	92	108	1	30.9	1	36.8	1	1.43146	0
52	2	86	1.51	113	131	79	1	90	0	232	154	57	105	108	1	37.7	1	42.9	1	1.46962	0
72	2	87	1.61	115	126	68	1	123	1	206	131.4	48	133	108	1	33.4	1	38.3	1	2.38548	1
20	1	102	1.73	118	125	76	0	90	0	174	116.2	38	99	108	1	34.1	1	33.9	1	1.50432	0
48	2	87	1.57	119	116	72	1	189	1	177	91	46	200	108	1	35.3	1	42.5	1	3.6167	1
51	1	78	1.68	91	129	84	0	96	0	200	143.2	31	129	109	1	27.6	1	23.8	0	2.74868	1
83	2	75	1.59	101	141	67	1	83	0	162	90.4	50	108	109	1	29.7	1	32.4	1	2.01394	1
69	1	83	1.69	103	142	79	1	84	1	125	56.6	34	172	109	1	29.1	1	28.9	1	3.24169	1
32	1	111	1.83	104	125	84	0	84	0	333	#NULL!	37	484	109	1	33.1	1	24	0	7.7638	1
51	1	85	1.64	104	162	98	1	97	0	225	131.6	53	202	109	1	31.6	1	31.5	1	2.32645	1
68	1	96	1.76	109	137	88	1	106	0	263	177.2	55	154	109	1	31	1	28.7	1	1.72881	0
53	2	80	1.62	110	150	99	1	87	0	206	125.8	57	116	109	1	30.5	1	35.3	1	1.86797	1
54	2	82	1.53	110	152	95	1	176	1	287	151.4	45	453	109	1	35	1	40.1	1	8.49672	1
78	2	71	1.49	111	131	71	1	124	1	195	109	66	100	109	1	32	1	43	1	1.35132	0
34	1	100	1.78	115	106	73	1	81	0	190	120.4	36	168	109	1	31.6	1	30.4	1	2.84856	1
30	2	93	#NULL!	119	129	75	1	77	0	265	176.6	58	152	109	1	0	#NULL!	#NULL!	#NULL!	5.90886	1
62	2	77	1.54	100	116	72	1	91	0	261	172.4	34	273	110	1	32.5	1	34.3	1	7.1593	1
68	2	69	1.45	104	137	81	1	152	1	229	151.6	36	207	110	1	32.8	1	41.6	1	5.09828	1
54	2	86	1.56	107	136	83	1	86	0	253	167.4	41	223	110	1	35.3	1	36.9	1	4.60818	1
55	2	83	1.53	108	127	90	1	93	0	205	130.4	43	158	110	1	35.5	1	39.1	1	3.1021	1
38	2	87	1.65	109	145	97	1	89	1	199	141.4	28	148	110	1	32	1	33.4	1	4.75744	1
27	2	87	1.6	109	125	73	1	90	0	191	117.4	49	123	110	1	34	1	35.9	1	2.17708	1
57	1	90	1.68	111	139	85	0	#NULL!	0	#NULL!	#NULL!	#NULL!	#NULL!	110	1	32.2	1	33	1	#NULL!	#NULL!
62	2	88	1.61	113	135	84	1	121	0	232	163.4	48	103	110	1	33.9	1	37.3	1	1.86446	1
24	1	103	1.79	115	128	85	0	85	0	139	86.8	36	81	110	1	32.1	1	30	1	1.37299	0
22	2	96	1.59	119	114	78	0	72	0	161	97.4	48	78	110	1	38	1	41.4	1	1.31371	0
23	1	116	1.82	120	143	85	1	94	0	189	112.4	35	208	110	1	35	1	30.9	1	3.43899	1
37	2	89	1.59	120	112	66	0	96	0	134	81.4	40	63	110	1	35.2	1	41.9	1	1.33679	0
71	2	52	1.52	104	130	78	1	174	1	170	67.6	44	292	111	1	22.5	0	37.5	1	7.34549	1
52	2	86	1.67	105	148	87	1	102	1	149	89.6	32	137	111	1	30.8	1	30.7	0	3.97857	1
79	2	66	1.53	105	114	67	1	98	1	164	103	34	135	111	1	28.2	0	37.5	1	3.8851	1
57	1	99	1.74	106	142	88	1	96	0	245	182.6	36	132	111	1	32.7	1	28.2	1	2.23262	1
61	2	83	1.59	106	153	84	1	91	0	253	174.6	29	247	111	1	32.8	1	34.9	1	7.62053	1
29	1	110	1.82	108	135	81	0	88	0	177	110.8	37	146	111	1	33.2	1	26	1	2.38056	1
30	1	96	1.71	109	127	78	0	96	0	172	77.4	47	238	111	1	32.8	1	30.7	1	3.07763	1
45	2	89	1.66	112	113	70	0	86	0	213	109	66	190	111	1	32.3	1	34.4	1	2.59989	1
56	2	91	1.63	114	138	88	0	98	0	198	108	68	110	111	1	34.3	1	36.8	1	1.40804	0
52	2	93	1.63	114	121	79	1	89	0	165	77.8	45	211	111	1	35	1	36.8	1	4.03025	1
27	2	84	1.6	117	133	94	1	91	0	120	57.8	44	91	111	1	32.8	1	39.8	1	1.85044	1
49	2	94	1.55	125	127	84	1	79	0	162	74	70	90	111	1	39.1	1	46.8	1	1.02965	0
58	2	95	1.53	125	133	89	1	89	0	236	152	39	225	111	1	40.6	1	48.1	1	4.50761	1
66	2	75	1.48	94	132	87	1	99	0	211	142.2	47	109	112	1	34.2	1	34.2	1	2.04052	1
67	1	89	1.71	103	130	72	1	120	0	240	171.8	40	141	112	1	30.4	1	28.1	1	2.26241	1
24	2	78	1.55	105	116	72	0	89	0	171	104.2	50	84	112	1	32.5	1	36.4	1	1.52518	0
76	2	77	1.55	105	126	69	1	122	0	208	141.2	44	114	112	1	32	1	36.4	1	2.37436	1
53	2	82	1.54	108	140	98	1	90	0	262	174.4	64	118	112	1	34.6	1	38.5	1	1.61055	1
21	1	107	1.83	112	133	85	0	88	0	189	127.4	40	108	112	1	32	1	27.2	1	1.6807	0
47	2	93	1.73	112	143	89	1	91	0	193	125.8	42	126	112	1	31.1	1	31.2	0	2.79681	1
62	2	87	1.49	120	142	76	1	102	0	183	103.2	57	114	112	1	39.2	1	48	1	1.61342	1
52	2	100	1.63	125	137	80	1	98	0	207	133	53	105	112	1	37.6	1	42.1	1	1.64188	1
40	2	100	1.58	125	120	76	1	85	0	170	114	40	80	112	1	40.1	1	44.9	1	1.58963	1
78	1	82	1.65	99	124	78	1	97	0	187	101	30	280	113	1	30.1	1	28.7	1	6.07919	1
56	1	98	1.75	104	148	85	1	75	0	180	101.8	53	126	113	1	32	1	26.9	1	1.49307	0
44	2	86	1.61	110	145	92	1	87	0	161	104	35	110	113	1	33.2	1	35.8	1	2.84149	1
38	2	82	1.51	112	120	79	0	105	0	183	121.2	35	134	113	1	36	1	42.4	1	3.29124	1
57	2	72	1.47	114	136	78	1	166	1	253	157	40	280	113	1	33.3	1	46	1	6.3171	1
65	2	91	1.61	119	149	82	1	109	0	193	137.4	34	108	113	1	35.1	1	40.3	1	2.77451	1
34	2	104	1.61	126	132	96	1	88	0	156	92	39	125	113	1	40.1	1	43.7	1	2.57023	1
58	2	98	1.67	128	127	84	0	99	0	168	81.4	46	203	113	1	35.1	1	41.3	1	3.85461	1
87	1	83	1.64	99	164	93	1	94	0	237	158.8	42	181	114	1	30.9	1	29.1	1	2.78825	1
75	2	77	1.51	100	157	75	1	94	1	201	124.2	54	114	114	1	33.8	1	35.9	1	1.90446	1
40	2	88	1.65	111	115	75	0	84	0	188	138.4	31	93	114	1	32.3	1	34.4	1	2.78259	1
42	2	96	1.71	112	132	88	0	88	0	206	148.2	38	99	114	1	32.8	1	32.1	1	2.39398	1
54	1	98	1.7	113	135	82	0	98	0	198	124.2	47	134	114	1	33.9	1	33	1	1.74403	0
32	1	107	1.69	115	150	113	1	112	0	189	118.2	36	174	114	1	37.5	1	34.3	1	2.77499	1
52	1	100	1.68	115	146	94	1	99	0	223	98.2	58	334	114	1	35.4	1	34.8	1	3.4291	1
43	2	98	1.65	115	126	85	1	91	0	197	112.6	48	182	114	1	36	1	36.3	1	3.28836	1
63	2	89	1.56	116	134	82	1	106	0	172	90.6	68	67	114	1	36.6	1	41.5	1	0.845596	0
33	1	110	1.72	117	127	85	0	88	0	151	68.2	37	229	114	1	37.2	1	33.9	1	3.57172	1
54	2	88	1.51	118	124	77	1	110	0	154	80.8	42	156	114	1	38.6	1	45.6	1	3.08059	1
42	2	106	1.56	131	147	105	1	102	0	241	176.6	45	97	114	1	43.6	1	49.2	1	1.64929	1
51	1	92	1.66	101	136	92	1	87	0	205	102.8	59	216	115	1	33.4	1	29.2	1	2.27985	1
56	1	103	1.84	104	129	73	1	95	0	208	148	42	90	115	1	30.4	1	23.7	0	1.41216	0
28	2	81	1.49	107	128	84	1	89	0	173	101.6	48	117	115	1	36.5	1	40.8	1	2.11393	1
51	2	84	1.52	110	144	85	1	89	0	229	158	48	115	115	1	36.4	1	40.7	1	2.08141	1
63	2	82	1.62	113	134	73	1	190	1	217	137	39	205	115	1	31.2	1	36.8	1	5.022	1
28	1	116	1.83	115	117	77	0	80	0	204	126.2	40	189	115	1	34.6	1	28.5	1	2.87905	1
31	1	105	1.72	117	123	66	1	85	0	243	161	33	245	115	1	35.5	1	33.9	1	4.45184	1
52	2	93	1.61	119	116	80	1	114	1	183	93.2	58	159	115	1	35.9	1	40.3	1	2.40256	1
33	2	97	1.66	124	110	65	0	86	0	206	141	44	105	115	1	35.2	1	40	1	2.1175	1
41	2	102	1.64	125	128	81	0	95	1	201	117.2	51	164	115	1	37.9	1	41.5	1	2.72246	1
58	2	95	1.57	127	135	77	1	194	1	192	118.4	45	143	115	1	38.5	1	46.6	1	2.66321	1
56	1	100	1.74	104	160	88	1	231	1	248	138.4	31	393	116	1	33	1	27.3	1	8.02223	1
53	1	91	1.66	104	133	78	1	86	0	229	#NULL!	58	404	116	1	33	1	30.6	1	4.40776	1
19	1	102	1.64	109	120	75	0	86	0	117	70	31	80	116	1	37.9	1	33.9	1	1.49741	0
58	1	110	1.78	110	144	91	1	96	0	180	114.4	41	123	116	1	34.7	1	28.3	1	1.84056	0
28	1	107	1.75	114	117	75	0	89	0	196	#NULL!	23	475	116	1	34.9	1	31.2	1	12.6253	1
31	2	99	1.64	115	130	94	1	84	0	157	96.6	36	122	116	1	36.8	1	36.8	1	2.94917	1
45	2	93	1.61	115	123	79	1	105	0	208	153	33	110	116	1	35.9	1	38.3	1	2.94676	1
22	2	111	1.75	129	120	74	0	77	0	174	125	39	50	116	1	36.2	1	37.7	1	1.12742	0
55	1	98	1.7	103	133	84	0	92	0	202	121.2	32	244	117	1	33.9	1	28.5	1	4.78704	1
64	2	84	1.62	114	131	75	1	86	0	263	157.4	84	108	117	1	32	1	37.3	1	1.23086	0
35	2	83	1.41	125	122	75	0	95	0	221	165.4	41	73	117	1	41.7	1	56.7	1	1.44058	0
67	2	91	1.52	126	153	76	1	247	1	197	122.8	50	121	117	1	39.4	1	49.2	1	2.03263	1
68	2	88	1.54	104	150	91	1	101	0	177	104.4	41	158	118	1	37.1	1	36.4	1	3.39383	1
54	1	109	1.77	110	130	79	0	69	0	200	120	47	165	118	1	34.8	1	28.7	1	2.18707	1
33	2	96	1.59	129	136	94	1	91	0	195	124	48	115	118	1	38	1	46.3	1	2.07774	1
58	2	93	1.6	108	125	78	1	97	0	234	147.6	53	167	119	1	36.3	1	35.4	1	2.83759	1
80	2	71	1.45	113	160	80	1	115	1	151	65.6	50	177	119	1	33.8	1	46.7	1	3.33355	1
42	2	95	1.6	115	165	105	1	114	0	246	148.4	47	253	119	1	37.1	1	38.8	1	4.78084	1
45	1	101	1.65	109	142	93	1	86	0	222	137.8	49	176	120	1	37.1	1	33.4	1	2.18566	1
57	1	106	1.71	110	150	86	1	95	0	230	134	32	320	120	1	36.3	1	31.2	1	6.16987	1
71	2	82	1.52	111	165	82	1	91	0	227	152.4	41	168	120	1	35.5	1	41.2	1	3.77382	1
54	1	110	1.75	115	150	87	1	105	0	180	94.6	38	237	120	1	35.9	1	31.7	1	3.87505	1
54	2	106	1.58	121	122	73	1	125	1	195	115.4	55	123	120	1	42.5	1	42.9	1	1.83241	1
82	2	88	1.52	121	142	96	1	173	1	209	144.4	38	133	120	1	38.1	1	46.6	1	3.08152	1
32	1	108	1.7	127	153	110	1	79	0	197	142	39	80	120	1	37.4	1	39.3	1	1.24182	0
34	1	118	1.7	129	131	80	1	91	0	221	139.8	35	231	121	1	40.8	1	40.2	1	3.80758	1
56	2	96	1.41	137	134	84	1	120	0	200	131	28	205	121	1	48.3	1	63.8	1	5.54228	1
56	2	95	1.62	109	127	72	1	108	0	221	153.6	37	152	122	1	36.2	1	34.9	1	3.79947	1
48	1	113	1.8	116	152	95	1	95	0	168	94.8	46	136	122	1	34.9	1	30	1	1.9009	0
42	2	100	1.61	119	123	76	1	89	0	196	123.2	52	104	122	1	38.6	1	40.3	1	1.77518	1
43	2	100	1.6	120	139	65	0	109	0	152	92	26	170	122	1	39.1	1	41.3	1	5.75516	1
46	2	93	1.58	120	134	90	1	95	0	161	88.4	43	148	122	1	37.3	1	42.4	1	3.12316	1
58	2	100	1.55	126	157	96	1	109	0	243	164.6	50	142	122	1	41.6	1	47.3	1	2.39985	1
39	2	98	1.61	109	130	89	1	109	1	171	77.8	75	91	123	1	37.8	1	35.4	1	1.10056	0
53	1	109	1.75	113	146	96	1	99	0	223	113.2	59	254	123	1	35.6	1	30.8	1	2.75619	1
28	1	115	1.77	115	148	92	1	85	0	187	129	36	110	123	1	36.7	1	30.8	1	1.919	#NULL!
47	2	104	1.61	119	122	76	0	110	0	140	73	44	115	123	1	40.1	1	40.3	1	2.28138	1
66	1	119	1.77	121	110	73	1	97	0	237	179	40	90	123	1	38	1	33.4	1	1.382	0
26	2	114	1.73	128	121	82	0	83	0	164	97.2	49	89	123	1	38.1	1	38.3	1	1.63914	1
27	1	133	1.87	133	120	85	0	84	0	175	104.6	38	162	123	1	38	1	34	1	2.61853	1
51	2	104	1.74	115	111	68	1	109	0	259	201	39	95	124	1	34.4	1	32.1	1	2.3643	1
53	1	134	1.79	124	193	104	1	109	0	178	108.4	51	93	125	1	41.8	1	33.8	1	1.0695	0
31	1	128	1.73	120	129	89	0	99	0	166	97.8	30	191	126	1	42.8	1	34.7	1	3.70504	1
68	2	89	1.59	121	142	73	1	117	0	263	179.2	48	179	126	1	35.2	1	42.4	1	3.62553	1
33	1	119	1.71	116	138	92	1	91	0	224	147.8	39	186	127	1	40.7	1	33.9	1	2.8925	1
50	2	95	1.56	122	110	69	0	117	1	170	104.2	46	99	128	1	39	1	44.6	1	1.99083	1
59	1	121	1.68	123	147	108	1	92	0	235	153.4	47	173	128	1	42.9	1	38.5	1	2.17265	1
58	2	109	1.67	127	139	85	1	86	0	153	92.6	43	87	128	1	39.1	1	40.8	1	1.86845	1
39	2	105	1.49	131	131	87	1	102	1	179	99	49	155	128	1	47.3	1	54	1	2.57022	1
53	2	108	1.44	136	120	80	1	87	1	161	85.4	55	103	129	1	52.1	1	60.7	1	1.43274	0
57	1	111	1.67	116	132	75	1	238	1	212	139.2	43	149	133	1	39.8	1	35.8	1	2.23337	1
42	2	125	1.65	136	126	83	1	98	0	184	114.2	34	179	133	1	45.9	1	46.2	1	4.53788	1
34	1	155	1.89	125	145	89	1	108	0	202	139	33	150	134	1	43.4	1	30.1	1	2.78698	1
56	2	119	1.61	139	158	81	1	108	0	180	116.2	42	109	138	1	45.9	1	50	1	2.32104	1
40	2	127	1.61	141	139	75	1	95	0	187	117	37	165	138	1	49	1	51	1	3.81154	1
